# Supplementary material for: MyoD1 localization at the nuclear periphery is mediated by association of WFS1 with active enhancers
Source: Nat Commun. 2025 Mar 17;16:2614. doi: 10.1038/s41467-025-57758-x (PMC11914251; doi:10.1038/s41467-025-57758-x)
Supplement: Supplementary file 7 — Source Data [file 41467_2025_57758_MOESM7_ESM.zip]

Archive with 10 entries (9 files):
- Source Data_Georgiou et al/
- Source Data_Georgiou et al/Source Data_Supplementary Figures_gels.pdf
- __MACOSX/Source Data_Georgiou et al/._Source Data_Supplementary Figures_gels.pdf
- Source Data_Georgiou et al/Source Data_Main Figures.xlsx
- __MACOSX/Source Data_Georgiou et al/._Source Data_Main Figures.xlsx
- Source Data_Georgiou et al/Source data_Revision 2.xlsx
- Source Data_Georgiou et al/Source Data_Supplementary Figures.xlsx
- __MACOSX/Source Data_Georgiou et al/._Source Data_Supplementary Figures.xlsx
- Source Data_Georgiou et al/Source data_Revision 1.xlsx
- __MACOSX/Source Data_Georgiou et al/._Source data_Revision 1.xlsx
