# Supplementary material for: MyoD1 localization at the nuclear periphery is mediated by association of WFS1 with active enhancers
Source: Nat Commun. 2025 Mar 17;16:2614. doi: 10.1038/s41467-025-57758-x (PMC11914251; doi:10.1038/s41467-025-57758-x)
Supplement: Supplementary file 7 — Source Data [file 41467_2025_57758_MOESM7_ESM.zip › Source Data_Georgiou et al/Source Data_Main Figures.xlsx]

## Sheet: Fig.1e, f
	Proliferating / Myoblasts	Differentiating /Myotubes		MyoD1	Pax7
	30.8132	0		32	6.69025
	10.8318	51.6974		34.268	45.8005
	40.5108	72.3763		16.419	31.413
	86.7321	28.1482		31.3509	0
	0	25.7889		12.7987	10.1691
	18.8952	41.2336		31.4594	20.6785
	21.4168	66.6667		9.88672	39.1742
	12.6197	59.1554		28.7195	21.3902
	27.1759	42.218		12.6197	40.7541
	25.7911	39.6324		8.35518	32.5312
	63.3465	12.04		7.96894	47.3634
	59.088	34.6418		11.1013	26.9255
	20.382	27.4687		28.861	41.6262
	17.1838	28.4572		55.1724	60.8696
	52.7889	58.0089		16.8495	18.1297
	24.2424	61.4854		61.1192	30.4574
	69.9036	46.4848		9.79041	30.5619
	24.8793	47.5415		8.42579	75
	18.0346	44.4925		44.8019	81.9742
	46.3125	62.5		26.787	26.8199
	10.5322	61.6446		16.8813	31.5889
	8.99857	46.0096		7.69231	62.0368
	7.1054e-14	39.8042		31.5728	26.7442
	28.8323	12.8816		12.7226	41.1398
	60.8696	45.2368		5.54801	50.8356
	25.8065	15.6673		37.4239	47.2377
	51.6129	52.7889		47.204	59.2005
	4.16769	26.087		8.56661	24.064
	6.89655	33.9224		35.8536	55.9036
	67.9111	36.4522		9.03	21.7245
	45.5671	31.3712		17.9105	76.1816
	9.33185	59.1335		16.3828	34.766
	7.14047	12.199		16.3828	20.2589
	45.644	33.9618		13.9535	71.874
	0	7.224		10.5322	23.5214
	33.3139	23.8197		25.284	57.2669
	25	34.5335		68.2143	16.3828
	13.66	59.2847		11.4911	40.3269
	3.73655	24.1371		14.7457	31.5889
	67.8882	47.5492		0	35.5549
	19.4167	26.087		18.6927	59.4166
	6.02	46.601		5.47301	77.0752
	33.3333	54.4401		20.6263	29.0723
	30.1709	3.92187		16.4455	3.28955e-14
	0	64.1266		50.1398	19.2828
	10.1349	50.6401		11.09	38.516
	0	24.1314		8.93644	41.5121
	37.8045	63.3059		14.1585	26.3158
	16.3828	27.3914		55.092	52.6316
	7.63515	17.2505		12.3988	39.6157
	54.5455	43.4783		45.6087	35.0576
	53.6399	6.1478		52.1182	68.5992
	0	46.0096		57.1429	45.4217
	34.3858	67.0649		12.5404	52.7889
	8.74879	71.4849		24.3832	29.7714
	31.1731	57.3754		26.6667	41.3966
	47.8174	23.6274		36.7301	43.401
	7.33769	53.3043		43.5505	86.9565
	16.9905	58.9813		50	92.1709
	28.5714	39.3963		39.6869	60.5622
	7.10839	78.2609		13.3004	34.4828
	6.99097	18.0526		49.0377	32
	30.6976	52.9412		23.3638	75.5357
	47.8256	29.1299		21.2902	57.6921
	12.2386	69.8237		31.0546	12.8219
	7.7606	36.769		32.5581	57.2347
	2.7365	17.3455		37.5491	58.5078
	8.74111	32.611		38.7194	35.7143
	23.8095	20.8602		29.1101	53.1961
	5.76905	15.8192		6.45161	20.1635
	8.71361	14.6554		20.2697	43.4589
	21.1822	24.9643		25.5449	24.7992
	30.2257	16.8001		4.3344	64.413
	27.7218	56.9001		14.6389	52.0909
	0	10.7383		46.1538	85.022
	24.1503	52.6732		68.6896	64.2857
	9.52062	27.2441		48.3302	9.52921
	21.9457	35.315		20.3222	27.3006
	18.0526	57.1365		14.8212	45.3696
	42.8571	45.5662		29.1238
	13.6313	27.6444		12.0751
	5.89401	21.308		9.89112
	41.6213	59.1769		7.34243
	7.66221	25.2632		3.28364
	47.1109	41.2521		6.56727
	68.5766	40.8291		15.7904
	7.74	45.9278		16.9905
	7.10839	24.2424		13.3683
	24.6523	4.29186		41.3793
	20.6176	29.9002		27.5862
	3.87	4.16769		20.3381
	46.0557	24.8793		7.69231
	42.2144	30.6976		38.7631
	10.8338	28.317		33.433
	10	60.1813		5.16
	32.7788	16.0426		38.2122
	6.66279	57.0596		37.2604
	6.96565	22.1012		22.4437
	42.9682	21.3794		15.26
	37.2838	44.1768		16.256
	62.4324	44.0453		24.9429
	67.6962	76.307		8.74879
	11.4366	24.3883		18.3599
	16.1727	37.8956		29.6423
	32.2581	63.0297		11.2258
	15.7904	42.7846		47.1666
		58.6221		28.6345
		16.9007		13.3859
		58.0645		12.7226
		4.61106		25.284
		35.4207		5.92119e-14
		21.2129		31.9824
		54.5252		37.1878
		39.5745		49.5788
		63.536		69.2308
		40.3269		11.3424
		28.4686		30.995
		11.511		7.81614
		34.5793		5.98601
		73.7768		73.7945
				73.9608
				5.55692
				17.2682
				78.9391
				41.9095
				40.8475
				27.3067
				8.07668
				60
				36.6872
				32
				13.6313
				71.74
				14.7707
				36.066
				33.4731
				20.3875
				31.2086
				16.5917
				36.2429
				10.1349
				0
				8.42476
				46.3547
				20.8897
				33.3333
				54.6707
				23.2558
				38.7097
				47.0797
				82.345
				63.1837
				44.7917
				53.8462
				27.4527
				27.6058
				22.2222
				31.2028
				39.0973
				11.2207
				50.7433
				7.56161
				30.3612
				25.497
				10.5322
				12.9092
				27.5096
				13.7931
				24.6894
				23.2491
				4.25678
				63.3456
				22.7836
				0
				32.3131
				26.9267
				12.7987
				11.8055
				40.4424
				25.9011
				46.6667
				90.5663
				11.8393
				36.2545
				14.2168
				22.4562
				55.5556
				51.6129
				21.8592
				22.6064
				52.9412
				29.9416
				9.22699
				3.18706
				31.9353
				62.6591
				35.7871
				5.92119e-14
				56.5367
				8.39866
				54.5455
				13.9313
				38.4454
				50
				60.8478
				41.7469
				31.7057
				64.279

## Sheet: Fig.1g
H3K9me2-marked layer
11.424
10.71
9.996
9.4605
9.1035
5.355
6.426
8.7465
9.639
3.57
16.9575
11.9595
9.1035
5.712
8.0325
8.7465
10.5315
9.4605
12.3165
9.1035
7.6755
9.1035
6.9615
6.069
6.426
12.3165
5.355
10.353
5.712
9.4605
8.7465
7.14
4.4625
10.5315
6.6045
6.6045
6.2475
10.1745
9.996
11.2455
7.497
13.566
10.71
10.353
8.7465
8.7465
14.1015
9.4605
5.712
5.712
6.2475
7.497
6.9615
9.996
4.1055
8.3895
5.1765
9.996
6.069
9.1035
9.1035
6.069
7.14
7.497
5.712
6.783
8.7465
9.4605
5.8905
8.568
8.211
14.28
12.852
13.209
10.1745
9.639
7.6755
4.8195
6.069
9.8175
6.6045
7.497
6.2475
9.996
11.9595
11.424
8.7465
10.353
9.1035
8.3895
8.568
10.353
9.282
9.1035
8.7465
6.2475
8.0325
9.8175
11.781
8.211

## Sheet: Fig. 2b
Wild-type	Emerin KO	LAP2β KO	Wild-type	LAC KO	LBR KO
32	66.3872	46.4801	10.4251	27.9967	11.2875
34.268	11.6363	2.77556e-14	6.25154	36.096	64.8994
16.419	33.3333	44.1768	27.8766	40.8136	11.2542
31.3509	23.9868	11.6363	20.4184	51.3677	11.1695
12.7987	35.2941	7.40741	18.5808	26.1495	29.1146
31.4594	15.4191	0	23.914	45.1565	40.759
9.88672	16.7536	28.861	46.3542	12.7866	4.34783
28.7195	12.8341	34.5072	51.1911	22.3153	12.8341
12.6197	31.9826	28.8323	14.2248	7.78932	38.9295
8.35518	5.71429	35.7143	43.314	24.023	7.9516
7.96894	36.9759	41.89	30.0393	32.5211	13.1634
11.1013	34.2857	5.47301	27.0008	17.8044	45.7491
28.861	63.4442	17.9054	10.1733	9.67709	31.2311
55.1724	63.9524	13.2254	37.0042	18.9263	7.19275
16.8495	18.0776	26.6667	21.9177	6.54866	15.6977
61.1192	31.25	37.4625	5.50683	59.4595	21.8181
9.79041	13.9619	8.02667	18.4961	54.6281	11.2875
8.42579	76.2324	13.5545	44.2673	32.4955	34.1179
44.8019	8.12387	8.93644	26.3353	10.32	33.1327
26.787	39.1212	26.979	20.3795	6.1478	42.5532
16.8813	33.3333	6.21283	30.2007	17.2416	8.17811
7.69231	20.2896	38.7097	39.3964	10.2073	36.9024
31.5728	21.2743	19.3444	62.1004	17.3072	25.3887
12.7226	51.4286	8.74879	2.1672	14.1689	29.881
5.54801	35.3863	4.16769	57.1942	30.6084	25.6998
37.4239	28.5918	12.6	9.99419	86.7264	42.4982
47.204	27.1515	13.4311	8.06548	50.3372	60
8.56661	50.2702	25.2774	41.1766	50.9287	11.1542
35.8536	36.066	49.7313	42.835	45.0874	46.185
9.03	10.8338	12.5717	28.4336	28.3193	14.9802
17.9105	22.657	12.7866	23.1021	42.8332	49.2951
16.3828	30.0255	7.19275	10.4149	40.9798	7.19275
16.3828	57.139	11.2065	20.3497	5.16974	18.6953
13.9535	14.9507	41.6995	11.5277	41.6757	39.4617
10.5322	45.677	45.2525	18.4594	16.8223	23.2726
25.284	32.2138	19.652	35.7381	30.1871	15.1897
68.2143	66.6667	15.5318	14.024	21.892	25.5067
11.4911	9.52062	22.4486	56.7852	32.7135	21.0416
14.7457	0	20.3235	9.50595	13.8937	6.27452
0	48.2376	37.5	15.0436	26.8757	64.1184
18.6927	9.08754	13.3859	50.8644	25.5266	15.0439
5.47301	20	32.4955	28.7888	27.9068	39.2657
20.6263	28.5714	51.2917	18.3388	13.2146	37.2417
16.4455	43.0315	19.6111	22.6412	63.7239	24.618
50.1398	8.68827	35.061	68.3786	4.73893	24.0211
11.09	28.5805	20.8006	14.4033	12.8237	7.85451
8.93644	14.6304	23.4567	27.4696	24.1872	12.032
14.1585	40.6471	36.7477	17.2869	47.3107	37.2461
55.092	14.5625	6.12977	36.8846	29.3588	9.16988
12.3988	18.9478	38.4338	3.62522e-14	34.0543	25.7104
45.6087	11.336	16.8794	49.3315	2.83786	33.137
52.1182	40.4764	41.3793	7.66074	31.7556	25.6682
57.1429	14.6849	35.2941	15.2186	23.9837	6.27452
12.5404	32.7527	26.761	35.6154	15.4597	24.7765
24.3832	19.9695	14.8212	28.8475	13.4311	18.0851
26.6667	21.0614	17.3913	8.31271	23.914	28.1858
36.7301	52.425	52.7596	8.62523	28.3349	11.6467
43.5505	31.857	27.7365	30.1151	38.4071	16.2654
50	11.9274	64.6897	18.2501	49.8951	22.6412
39.6869	8.49137	40.2274	7.48605	13.7508	20.4326
13.3004	14.2168	26.4351	47.6697	5.76906	15.1897
49.0377	7.87375	14.8006	27.4479	18.6953	3.096
23.3638	85.6471	6.25	11.0571	46.0502	62.8799
21.2902	19.9356	7.57189	31.9133	50.0894	45.9917
31.0546	71.4286	12.5	21.7518	39.3333	11.4527
32.5581	38.4333	36.6885	40.7407	12.6	16.9007
37.5491	16.5328	0	20.1074	39.6139	14.2619
38.7194	52.766	37.6526	38.3021	6.21283	2.8914
29.1101	33.1326	34.726	9.36491	17.7934	38.4544
6.45161	24.7589	14.2783	47.2145	14.5267	62.4211
20.2697	51.5822	10.836	42.238	16.1195	22.6208
25.5449	41.4003	5.47301	7.48049	18.1751	27.4564
4.3344	42.4723	55.4649	33.0016	9.30232	10.08
14.6389	13.8177	41.89	11.4064	28.4415	23.5779
46.1538	0	43.5505	34.643	4.7113	28.5701
68.6896	7.12648	53.7531	17.2351	28.7194	36.6388
48.3302	48.755	18.3599	12.8341	18.0068	26.5797
20.3222	24.6178	23.4502	24.6956	5.2674	10.1541
14.8212	8.68827	19.3815	62.9967	12.589	11.2875
29.1238	60.3437	20.2579	10.08	24.2915	44.7452
12.0751	15.0859	19.8987	11.7523	26.8847	3.70074e-14
9.89112	23.2726	27.6355	66.3241	25.2774	10.2226
7.34243	44.4444	22.7157	17.5329	27.6444	4.44444
3.28364	66.6773	15.2969	29.9259	26.9267	6.99315
6.56727	26.1215	12.199	41.2045	26.3586	36.5971
15.7904	20.7106	14.8927	9.33857	50.5106	4.48704
16.9905	65.3696	26.0421	6.14536	30.0725	12.8341
13.3683	6.7725	9.88672	21.0593	8.69565	7.96894
41.3793	9.03	14.2903	18.6714	43.5601	54.0892
27.5862	23.8202	17.288	24.2529	23.5729	17.0271
20.3381	9.81814	15.7475	38.4264	8.15868	10.946
7.69231	26.1215	32.4196	35.1754	13.545	5.05485
38.7631	40	46.6667	31.0512	38.3606	3.06488
33.433	51.7672	60.9706	35.2032	18.4268	2.85158
5.16	52.0494	32.2067	56.2288	37.4708	46.1818
38.2122	26.0247	19.2512	43.7223	25.3817	49.3132
37.2604	64.5161	20	17.2017	15.7065	45.0295
22.4437	25.2394	20.3235	14.0862	6.97674	36.6111
15.26	39.2187	53.8462	16.8526	8.12583	25.2986
16.256	34.5321	38.6867	37.0393	30.8409	23.8781
24.9429	6.4991	54.6467	40.3865	23.4734	21.7471
8.74879	64.4849	24.6167	4.67462e-14	40.9285	5.23634
18.3599	66.6667	59.5336	6.41093	4.61106	8.44063
29.6423	37.5309	17.134	14.36	32.3365	48.2598
11.2258	62.7905	32.2922	7.14047	24.3942	41.0643
47.1666	10.32	54.3952	12.9016	38.9259	13.1062
28.6345	50	13.1613	25.0552	56.6426	20.3497
13.3859	75.1527	10.836	4.75099	29.5488	7.37257
12.7226	33.552	20.7798	36.3943	5.28585	32.508
25.284	43.0191	10.6021	72.6112	45.5199	11.0137
5.92119e-14	43.3424	25.4529	49.6884	65.3148	13.2298
31.9824	14.1689	13.5973	33.6688	29.553	20.5005
37.1878	18.7399	7.14286	24.0521	5.6712	9.97529
49.5788	12.3988	52.0134	26.7499	21.4165	2.85158
69.2308	18.6382	33.7818	59.3763	37.5882	33.4731
11.3424	50.9472	53.9032	29.6021	23.7363	18.8945
30.995	67.4268	6.89655	56.009	32.4022	24.7599
7.81614	39.466	16.8794	68.2411	26.9862	19.7226
5.98601	47.2346	41.1765	13.2599	6.04193	16.0763
73.7945	32.9031	41.2996	31.55	16.3295	33.0298
73.9608	47.2548	34.3461	36.236	16.2254	4.83975
5.55692	39.5645	41.5987	46.3149	14.448	13.4311
17.2682	16.8495	51.6129	36.5484	57.9118	14.7276
78.9391	6.37412	57.271	21.7054	21.7965	16.4978
41.9095	26.4507	20.1219	61.1111	32.4087	33.6447
40.8475	29.3633	19.2512	51.2629	24.9615	48
27.3067	57.1849	20	21.2522	20.8385	40.9162
8.07668	52.0231	47.0588	41.8732	7.30653	26.0427
60	31.25	15.4913	6.299	22.4057	34.1912
36.6872	45.7037	5.28428	14.961	27.5369	35.3166
32	54.0765	7.84374	61.0167	11.2005	13.1826
13.6313	38.8557	55.1724	14.3243	33.3437	15.3813
71.74	70.5882	32.2527	23.7864	7.13884	24.0699
14.7707	49.6837	44.9165	9.52921	26.4234	31.5789
36.066	7.63515	20.562	60.5897	28.4452	55.2639
33.4731	25.9278	36.3245	81.2924	19.2768	46.6888
20.3875	44.2326	48.2759	43.258	7.78932	50.7221
31.2086	57.4774	6.34413e-14	21.0247	54.7231	49.639
16.5917	18.576	42.0487	25.4856	15.1121	12.9
36.2429	36.5663	14.2903	14.694	19.1747	40.0553
10.1349	47.4885		41.405	31.7566	46.727
0	17.5569			18.9263	4.37439
8.42476	26.9314			30.6992	34.5465
46.3547	21.0586			50.8547	69.3484
20.8897	68.5714			46.8175	53.8509
33.3333	8.67361			16.3446	66.3316
54.6707	14.0399			64.4228	2.46273
23.2558	62.9685			9.14402	10.899
38.7097	28.7026			8.12387	19.2044
47.0797	23.5824			43.2994	51.3433
82.345	16.9438			5.6712	50.3388
63.1837	29.3697			9.33857	22.2413
44.7917	75			14.3501	12.5551
53.8462	59.132			2.52	17.9289
27.4527	31.9991			18.0097	10.3773
27.6058	51.4324			40.8189	38.9405
22.2222	83.871			10.8062	50.0733
31.2028	13.9858			34.2899	21.0485
39.0973	53.885			20.9862	33.3522
11.2207	13.9264			13.0581	39.5971
50.7433	33.604			16.7368	9.54191
7.56161	37.715			69.4281	49.6561
30.3612	40.171			57.1942	9.85091
25.497	18.2986			16.0825	24.4576
10.5322	66.9141			12.9868	15.3876
12.9092	41.5477			38.121	41.8224
27.5096	41.1301			4.08906	15.9485
13.7931	13.3548			8.44063	37.8925
24.6894	11.9148			22.5807	20.7461
23.2491	31.1678			59.3433	47.7878
4.25678	40.7097			40.1337	42.2553
63.3456	10.1349			56.0151	49.2908
22.7836	43.8705			20.3688	34.1831
0	24.476			17.9649	24.7802
32.3131	20.6129			48.4845	22.8129
26.9267	52.3349			24.8884	26.9085
12.7987	52.1766			36.166	7.12764
11.8055	16.9863			20.8425	80
40.4424	59.0121			13.0034	9.73523
25.9011	40			21.1829	33.1893
46.6667	15.7904			29.3588	14.7365
90.5663	86.1604			27.5215	23.1557
11.8393	54.6806			14.253	22.3419
36.2545	39.4296			5.6712	19.2216
14.2168	23.8664			47.4004	23.495
22.4562	69.621			8.8169	5.418
55.5556	28.7952			19.4043	3.01
51.6129	56.4103			3.26051	37.4417
21.8592	67.1339			22.8527	13.7508
22.6064	22.313			37.0965	14.0572
52.9412	31.8706			28.7971	14.4382
29.9416	29.663			28.1745	6.98179
9.22699	6.89298			42.1628	14.9625
3.18706	23.9701			38.6002	57.7299
31.9353	28.7156			7.48385	5.59911
62.6591	43.3006			10.6079	15.8192
35.7871	19.5871			7.14047	9.33857
5.92119e-14	43.3961			18.5185	15.3637
56.5367	45.0718			4.16769	16.8038
8.39866	28.7942			18.6385	4.54937
54.5455	19.435			34.9246	14.5845
13.9313	10.4563			19.0838	4
38.4454	39.3521			16.698	24.6787
50	55.6693			21.158	12.3372
60.8478	42.8571			12.288	42.0403
41.7469	68.2883			33.7847	18.5028
31.7057	58.2746			36.7364	6.4991
64.279	33.5729			33.5222	34.6979
	30.1611			2.64293	22.2501
	14.9174			62.1604	39.5916
	14.9174			21.0416	27.5622
	59.0038			0	7.93241
	16.9113			14.3971	37.5095
	59.9325			27.7508	31.2311
	28.86			37.5388	19.1555
	9.21571			20.2239	7.61476
	46.2308			20.7087	56.5166
	12.7226			4.54545	10.3902
	36.8628			23.2818	15.9629
	7.10839			9.44668	11.4542
	21.892			8.35767	21.9916
	36.1312			27.2082	49.5008
	57.7834			8.44171	45.145
	23.8664			49.9333	23.7117
	10.6021			0	9.50595
	50			31.6606	12.9675
	32.4806			26.2773	12.7079
	61.2018			30.0431	25.7362
	47.1698			44.2673	35.4967
	8.06548			19.7473	8.09715
	59.8069			31.3466	12.0368
	30.944			46.3115	26.8442
	5.54801			36.7458	15.1983
	25.406			37.9554	35.5322
	49.2649			67.08	44.251
	34.6372			21.7556	43.314
	45.1423			54.0276	58.0148
	54.4989			3.12743	19.1917
	25.1376			39.9429	74.3154
	48.8282			29.2946	27.9068
	57.1429			15.6546	28.7324
	62.5303			54.7634	50.4066
	31.4329			23.0356	18.1623
	19.7451			31.0079	26.0581
	22.4486			14.3456	39.1555
	55.6769			57.4448	20.4435
	37.1038			45.9242	36.3326
	18.8322			62.013	10.8969
	29.3712			6.37632	26.6291
	58.5151			55.3506	15.7348
	33.2701			29.8611	14.7144
	64.2857			10.4411	23.1021
	55.8685			35.1998	9.30232
	76.4911			60.2092	52.3818
	34.2664			23.276	21.8374
	9.54191			28.6814	7.78663
	15.9608			13.1935	3.3314
	42.5511			4.87805	15.9379
	6.89298			35.3927	6.31857
	27.6755			21.0485	45.9803
	58.8235			39.5711	49.5008
	18.0523			13.6377	36.6404
	71.5022			5.46116	6.14536
	22.8223			10.1097	54.3416
	34.8203			26.0745	22.0147
	34.5724			32.9556	36.639
	15.1058			66.4878	52.1589
	31.8391			7.47533	48.1259
	6.05751			41.2984	0
	39.5776			25.0224	33.591
	31.0065			27.5476	17.5344
	46.5447			44.6905	34.7909
	12.023			37.0071	31.5814
	34.8138			9.22699	2.21143
	17.0768			19.2751	12.8512
	42.5678			21.7407	70.7781
	61.5413			27.2017	29.9986
	14.8212			6.192	21.2159
	28.0799			24.4133	22.0968
	33.6737			5.5642	67.0939
	16.4182			24.7987	33.1818
	8.42579			23.6134	78.7928
	21.892			27.3617	54.8179
	25.1932			55.4768
	18.5224			15.4597
	48.852			23.8095
	36.4822			33.0016
	9.38388			16.8365
	28.5567			12.4821
	54.423			15.3215
	17.3461			35.6732
	41.8391			42.3806
	41.15			20.3222
	8.92613			40.3965
	52.571			11.2542
	35.6889			16.9933
	21.717			25.741
	37.1594			16.131
	60.2703			66.7346
	40.1169			42.4085
	21.7996			15.6506
	14.5403			2.08385
	18.8419			30.8223
	76.537			25.2743
	25.4219			17.6361
	42.835			13.7441
	27.1032			6.25486
	65.3916			26.7741
	21.8493			25.6529
	46.6667			14.5403
	63.5892			38.8261
	9.89112			11.3967
	19.295			13.7357
	16.9438			28.1338
	62.013			56.1206
	60.0991			19.228
	61.1111			16.9827
	24.8657			6.69025
	76.6253			12.023
	64.9879			6.99889
	45.2964			18.2393
	14.6849			17.1614
	16.3828			11.7864
	50			12.157
	55.7213			26.8658
	18.7525			25.8493
	30.1678			13.1406
	29.209			73.2133
	42.5532			15.3259
	53.3546			32.3886
	55.5556			38.0851
	64.7843			35.6166
	78.3729			2.77556e-14
				31.4329
				13.3859
				24.2551
				35.912
				8.12078
				33.9096
				43.4361
				17.4126
				15.7895
				33.2242
				14.556
				29.9445
				27.6936
				12.9804
				5.23634
				25.4451
				23.7828
				28.4561
				12.0843
				23.1591
				18.4961
				15.4597
				9.22699
				5.63489
				36.202
				17.6616
				40.5903
				50.4
				28.5558
				37.2093
				15.4126
				8.12802
				19.7473
				9.83043
				27.7439
				21.1091
				46.4926
				12.9416
				0
				28.4888
				48.8642
				56.1035
				70.0551
				35.3232
				29.8832
				19.3519
				52.0498
				7.97034
				15.6091
				13.3261
				43.7482
				18.9919
				12.288
				15.0526
				9.22699
				29.6298
				4.40546
				19.0412
				2.35565
				14.3949
				26.8757
				47.0145
				43.3423
				25.6065
				30.1938
				52.7889
				31.6338
				13.9908
				38.1739
				11.2156

## Sheet: Fig. 2c
Wild-type	LA/C & LBR KO	LA/C, LBR & Emd KO
8.43969	50.0708	30.4696
6.68469	15.6194	10.1659
11.6694	58.3652	25.7175
24.7126	37.108	22.5817
48.361	16.501	26.5182
12.5551	24.3775	7.19885
5.41592	30.3199	48.6206
14.9174	56.9374	6.21283
44.5084	48.7698	50.1897
17.5229	18.6302	36.5619
35.1019	73.8641	48.3992
9.4135	7.19885	55.8685
9.56118	12.6	7.66294
24.9745	31.9162	3.73766
8.05591	8.68827	9.51299
34.7738	16.1727	25.2063
10.6256	31.9267	12.9016
40.884	27.5058	29.961
20.7869	57.6877	70.6167
24.8657	30.7869	47.4009
33.9655	41.2842	18.8478
47.7719	29.5968	26.626
59.088	10.5717	31.1743
6.70233	12.2907	46.9748
41.9749	22.3334	40.4791
22.885	9.52381	18.3315
59.5427	16.5968	7.46881
56.0301	7.12648	33.3359
18.8419	26.6008	32.2138
7.7606	24.6761	32.5018
3.56382	14.7365	51.8022
21.2946	11.6694	22.7381
44.9512	29.6172	36.7565
25.33	3.28364	32.9218
11.213	29.9885	65.0208
19.3145	22.4602	28.9609
47.2694	25.997	6.41185
41.7939	49.4192	9.67709
18.4961	14.9332	20.9208
44.4931	26.1946	43.1385
3.40543	30.6568	41.8732
12.9675	60.4065	52.9891
29.229	38.9365	8.55474
44.5915	51.5655	24.6338
33.4512	19.7758	4.14173
13.1345	5.83252	32.3025
35.0982	3.096	42.1092
52.2388	15.0436	80.6771
38.972	38.7493	20.8735
10.7083	10.485	42.4723
38.26	23.9572	20.0882
18.7629	22.684	38.9076
24.2814	35.3883	43.4411
29.2683	56	17.6234
31.864	34.8636	14.3177
14.7276	15.1438	38.9409
8.28347	45.875	20.6129
32.3699	11.1349	34.726
48.9201	21.3252	23.3692
65.3029	56.7039	15.2969
40.1049	19.3145	2.30553
12.4252	35.8014	24.253
15.6335	12.562	14.8301
20.5128	10.0958	44.4403
31.4181	10.0958	14.1716
12.2383	9.00908	10.5717
29.7811	51.8924	27.7981
80.6325	37.7162	17.958
17.6375	2.709	28.0848
40.1248	26.9033	28.7954
47.1666	40.0578	52.7829
49.0572	17.4111	15.6194
41.1831	14.1674	17.5011
42.5511	28.5619	36.6685
13.796	17.5011	24.2674
65.6483	30.802	48.8966
53.6585	54.4544	8.65358
52.77	17.4202	33.2495
6.80973	29.7613	29.3597
28.2917	38.3718	33.2983
46.3393	43.2866	11.3838
53.8832	9.88993	10.2073
6.05751	41.0061	39.2527
6.192	18.6953	11.9148
29.7995	10.9728	15.0239
6.99889	9.14929	16.4111
36.4522	8.1327	35.5392
17.3489	43.3109	29.125
7.9559	24.765	12.192
60.5506	39.5776	30.6961
6.1478	31.4181	44.9796
8.58775	20.6213	22.8459
15	13.8332	26.3596
47.8244	23.1557	33.6724
14.9949	31.8736	23.7864
68.2059	9.38388	43.7556
5.83252	35.4377	12.4257
11.6694	11.6694	9.38388
68.75	29.9301	55.5639
17.4733	37.4423	32.0832
63.1368	10.5686	16.998
46.3959	15.6875	8.33538
13.3805	26.6291	47.9655
35.7975	22.4028	22.9496
57.0627	32.9618	26.7465
40.142	19.2951	56.5616
31.9027	23.5895	56.1536
14.4729	48.4064	23.1764
27.0108	6.73056	31.8814
28.5677	47.2271	33.7601
29.4799	20.8427	48.1993
11.3734	21.5269	26.8119
9.54191	55.637	24.1551
20.5787	38.9248	51.0154
17.1505	21.417	19.6091
21.0485	22.9802	12.8947
44.1474	48.0767	27.7159
26.8757	28.493	51.2821
7.29073	3.94036	6.81085
66.2336	12.921	19.2077
50.0079	50.9243	27.5719
25.278	47.6713	30.6568
34.8529	10.2163	33.9313
13.9308	17.5512	30.9725
40.9091	26.0024	70.8042
54.2452	14.8037	21.1188
27.6325	23.9989	14.1689
13.41	6.05751	23.3692
2.85158	6.4991	60.2843
26.0427	39.8178	62.7997
30.3351	38.2579	18.7152
26.3521	27.8901	11.5116
57.1601	28.7026	22.1549
22.9855	8.93644	10.485
84.4517	14.4074	18.3633
19.652	13.66	9.08754
9.03	42.7203	48.833
12.9092	14.0907	4.64376
17.4405	38.5486	14.7443
19.8398	7.79208	45.7143
55.0641	12.7782	29.1101
36.0575	8.77826	38.9089
36.9156	18.06	42.4429
3.18706	22.1074	16.4455
19.4892	33.6059	23.7771
25.8025	24.0521	30.1024
25.7558	14.0572	7.78783
20.2554	34.8388	49.1143
29.4118	19.4167	57.392
68.1464	11.336	31.25
32.6848	27.0624	19.3519
41.839	0	38.5312
19.4958	9.2612	40.1028
24.8748	30.7563	13.8497
12.0751	60.1086	32.2864
13.9308	35.0022	36.0638
13.4611	36.7157	60.138
12.192	20.6703	31.9699
20.0049	25.7314	34.0915
6.14536	71.0153	51.0814
12.7866	21.4385	51.273
6.1478	56.1755	24.2224
24.1503	42.3045	11.8625
47.6914	17.5512	18.2434
71.8125	47.7241	29.4886
10.1349	18.9354	17.2756
68.3443	23.5871	53.948
34.5348	75.3753	36.4311
50.6182	9.75362	14.8086
11.937	52.7251	31.5977
51.8491	26.0247	21.0456
9.88672	41.9875	25.3506
20.7055	83.058	45.5989
62.1626	10.905	19.2417
12.6856	32.4806	14.1689
25.4156	13.8132	33.1865
31.9527	22.8459	23.3607
16.923	21.6637	40.9162
45.7508	18.5006	51.0987
48.7484	11.0211	16.9863
11.336	52.5674	18.048
39.5795	62.6832	18.048
75.0486	26.9641	20.7087
2.709	25.2737	26.9728
22.0913	49.9094	32.8244
13.946	65.1356	29.9571
26.8621	7.40741	17.2827
17.9362	36.6743	15.4191
34.8529	50.5701	7.63515
24.0623	17.6903	67.1844
19.0943	8.74879	47.7972
48.2641	82.7564	43.9333
76.8854	45.6933	21.8592
11.6694	16.7104	19.9736
16.4455	78.7992	13.0973
17.4976	27.5096	31.8957
12.4257	41.8729	28.734
69.9144	22.4251	18.1818
20.9454	31.6484	33.0001
12.199	21.2043	38.0996
17.1628	21.997	14.8631
55.9696	16.0427	23.7863
24.2424	16.1195	30.6231
85.2482	23.6796	41.9225
13.6195	29.9885	46.8062
49.961	17.9105	16.5917
18.2453	3.56382	7.56161
7.78663	56.4405	23.7771
47.5398	50.2111	22.8735
41.3056	26.9862	44.7997
26.6208	3.64867	8.67361
53.9049	4.50718	12.7482
73.8947	27.7218	66.8415
60.6635	36.0048	25.2063
34.726	10.5348	7.97034
12.4257	53.0156	14.4074
17.4417	5.8573	6.66279
52.7961	28.5876	15.3986
11.0211	24.4582	37.1575
32.4623	8.07668	5.26612
16.6708	20.5128	26.0328
24.1262	11.9914	29.5722
37.2093	40.6694	20.9242
16.4182	40.5823	8.29732
52.4378	17.2682	18.0367
40.4455	44.626	31.7596
44.1647	66.3011	25.3749
16.9113	60.4058	38.8985
29.1517	52.9891	28.8666
51.5217	21.892	14.8086
12.562	13.1406	19.0024
53.6539	59.1073	41.0305
23.3389	11.6694	25.4529
25.6949	58.213	20.2175
32.5683	21.308	54.4044
42.8909	38.4171	39.9977
52.4694	13.7164	32.5581
53.2313	70.2703	5.418
22.3456	15.3059	6.05751
58.7526	13.1758	35.5244
10.485	18.0667	6.192
0	18.1297	37.7679
24.9745	29.7926	19.915
46.0093	28.4645	23.1711
31.9267	26.8048	70.6997
23.5871	6.37412	37.9266
55.2874	44.6828	39.9012
21.238	28.9876	60.7837
59.9016	33.5285	30.963
7.87375	51.1333	22.9076
74.5945	44.2958	31.3783
3.49548	8.35767	10.9728
57.2669	13.8139	34.0828
16.4182	10.2163	16.0465
10.3838	41.1196	14.9658
44.1631	9.89112	12.192
20.7993	23.4291	26.839
27.6058	24.0447	45.6553
21.2946	23.003	14.1689
16.4258	42.0638	55.8
9.14929	48.5237	11.8625
18.1725	61.6836	61.8136
7.34243	8.71361	16.0347
7.34243	8.37469	58.5302
32.9215	58.0874	14.5884
6.31857	43.1888	47.204
8.05591	57.5381	40
31.7596	60.4702	21.4607
78.5521	26.0208	18.3588
37.6336	11.2258	58.573
42.7658	16.2477	24.2674
56.38	27.8091	24.2037
20.0581	45.1613	11.566
41.1451	27.5719	31.1799
38.2568	17.3072	22.1085
9.288	32.7251	57.269
18.7072	60.3877	6.4991
42.2909	43.1047	3.096
7.44923	28.9759	51.073
49.9801	11.756	50
26.853	46.7572	6.1478
29.4118	5.90976	12.6396
33.7898	24.533	9.67709
39.3452	19.2417	8.72724
16.4786	68.972	10.1659
62.5636	30.303	68.1449
5.83252	38.663	51.4666
26.6901	27.2799	8.26584
21.1829	16.1195	34.4535
28.2958	62.937	15.8192
10.5348	28.4645	46.2611
36.3636	14.8334	24.4977
14.4654	12.7226	14.961
27.8531	39.6858	31.9754
7.30653	52.7175	41.2269
11.6694	55.7514	11.6429
26.1136	16.9933	42.6978
41.9319	43.3356	8.92613
2.92865	68.8504	42.2774
21.0456	28.8666	26.7624
37.0027	20.8879
18.2016	42.7498
41.0436	61.4603
15.4191	8.67361
33.4512	51.1643
10.7083	8.51357
66.9729	63.3961
36.3648	58.0645
6.37632	44.5777
38.4542	32.767
23.9828	44.5059
7.56161	25.39
38.6337	44.0453
53.6259	58.8235
20.4079	54.2924
29.8654	36.2095
38.1577	48.6564
43.1616	14.8006
30.3199	57.6132
81.2029	31.1462
5.8573	13.3618
25.2791	28.5437
62.6849	63.6814
16.1118	45.7616
41.4958	34.6424
45.3186	34.6213
12.7079	17.7226
14.6541	57.1659
68.1818	33.5779
9.38388	13.8139
47.8025	30.6747
11.8195	75.0454
23.5659	21.2043
81.0995	21.997
13.7508	36.1053
50	10.2163
56.6562	21.6216
17.5011	34.3376
42.5149	66.6667
23.2188	54.3132
30.7692	56.25
31.757	85.5331
10.9728	13.2298
17.2201	30.3517
26.6667	12.3372
31.1111	22.7978
4.816	38.2035
17.4141	39.8257
21.8374	21.997
11.665	7.66294
7.85868	19.4492
16.2509	60
14.8212	18.454
28.493	32.6277
39.1079	41.3564
27.7789	20.4079
26.8847	11.4366
15.5273	9.08754
21.7245	8.71361
9.51299	54.1725
6.37632	62.8143
6.63052	42.2354
5.70316	5.38445
32.334	55.584
7.85451	61.5385
64.5161	69.2308
17.4774	44.3719
55.3305	57.7565
35.104	68.5196
64.8043	46.507
41.9912	45.1613
12.5404	56.4103
36.4537	34.4034
6.73056	56.8452
19.652	50.7196
30.487	30.2748
64.8178	0
10.4503	61.0651
20.7055	70.5086
14.278	61.92
9.86708	54.4996
33.3359	25.2743
57.5381	56
48.0922	9.69201
15.05	19.0903
3.01	61.3922
58.7015	40.7637
51.6102	20.5606
14.6145	56.1037
51.6889	59.7063
60.6732	71.6653
28.3045	63.5892
43.2432	19.4512
25.7595	29.9872
9.73523	53.3587
15.16	40
12.5985	26.0247
16.9957	68.299
15.0623	50
43.2984	15.6755
21.6637	27.8381
32.3917	18.6828
50.4561	21.2827
7.12648	22.4104
51.9721	49.3844
20.8448	54.76
18.2016	26.7236
62.2924	11.336
22.9026	32.8224
40.5646	73.0601
11.6694	16.9275
19.2044	12.9907
32.2662	43.011
46.1582	54.4918
20.7087	7.81614
33.8877	28.6985
13.7508	36.408
7.02149	8.12387
51.1892	50
25.9606	25.4802
55.9268	32.4187
70.732	32.2138
56.7382	6.69025
59.0385	24.6001
59.6058	24.3716
66.01	15.8576
26.4823	11.4366
14.0399	33.0338
3.18706	49.6991
77.7918	43.2804
6.02	30.6777
20.2112	29.4118
33.1339	34.5072
46.6667	45.4894
41.3579	62.6204
13.9313	9.51299
30.034	55.3302
27.5719	24.0623
15.8864	12.7226
45.1745	15.9564
13.545	77.2
32.9161	40.6194
45.7988	62.069
35.5419	50
20.4079	40.6194
25.646	38.1963
27.6058	11.0537
16.7889	38.7194
49.3582	27.6058
24.4771	60.808
12.7482	45.1613
49.6762	67.9268
82.4015	60.4321
31.2181
25.0224
9.14929
7.85451
12.5404
13.2599
73.2184
10.061
9.03879
12.3089
10.849
20.7015
48.2759
40.7892
8.05591
19.5388
60.2738
41.9147
55.9146
10.9219
36.0869
14.8148
29.4913
28.0401
11.8195
44.3035
31.4846
18.3055
33.7391
15.7904
46.1518
14.9786
9.01748
7.9516
44.3719
21.8101
30.1719
9.51299
45.0161
47.5954
59.5648
14.6432
22.3677
42.1732
11.65
50.282
63.8466
25.8031
20.838
24.0697
60.1086
78.723
46.5071
30.5659
12.1656
24.9467
15.6618
40.6055
12.192
7.34243
21.271
56.8731
48.501
9.63083
5.26316
31.2904
18.7873
21.0526
17.5329
19.2752
13.0973
66.2443
44.2645
17.2554
35.0964
19.1208
40.0816
41.2645
41.2525
22.8773
34.8291
42.8701
10.849
31.1909
52.1285
84.8485
69.5169
48.3646
6.98179
64.0655
22.3256
40.5573
18.8005
7.48049
18.048
21.6826
43.6381
57.7572
58.0649
25.0885
15.6673
43.8809
25.2295
37.8378
35.6775
25.4322
39.9959
37.108
53.3587
43.0549
15.4975
42.1422
23.0295
11.9339
74.5128
33.5262
24.2693
43.2791
47.0145
66.0863
53.8832
2.06553e-14
59.7426
24.4977
19.4973
39.1616
62.4507
0
28.6437
20.7524
65.9626
21.3735
11.4063
7.7606
2.85158
26.2903
4.67462e-14
7.56161
38.9976
53.3296
34.617
37.8094
52.6674
32.9031
52.9234
38.1793
45.4541
71.0083
50.568
7.58228
52.3602
42.0667
20.6312
23.9051
38.48
27.8766
57.161
54.5886
29.2683
34.4763
33.4731
33.8086
15.7824
32.11
5.16974
32.8393
17.4976
13.5053
53.0561
39.9677
33.9808
28.9876
13.1247
14.3289
18.5152
23.6837
27.3706
13.4423
39.9677
27.593
30.2065
39.4705
16.6271
51.433
9.51846
19.652
33.5729
47.4404
14.2353
15.1121
45.4649
44.6078
69.917
14.6307
18.6953
28.3015
25.4352
40.6194
51.3302
20.6263
30.8402
45.4523
45.0904
10.1659
13.7087
38.9561
15.9353
44.9086
75.1353
39.0698
7.58228
66.6667
60
48.7507
36.3298
26.3964
5.10814
26.1552
26.8048
64.5787
21.7518
33.512
44.8606
46.0485
66.6654
8.97659
60.6378
24.1314
34.5421
77.3958
79.6613
23.9898
7.12764
41.8605
8.8762
53.118
14.1585
38.5996
21.7727
8.93644
68.6488
54.034
24.2224
31.8391
9.21571
17.5011
28.5141
28.9105
21.7245
28.8801
12.2281
9.88672
34.1061
76.9959
10.0784
34.8647
50.7058
75.0462
12.9505
16.3828
13.2298
26.52
21.8493
43.75
59.1097
10.7052
20.7106
17.5222
36.6885

## Sheet: Fig. 3b
Area occupied by H3K9me3 foci				Number of H3K9me3 foci per nucleus
Wildtype	LA/C&LBR KO	LA/C&LBR KO2		Wildtype	LA/C&LBR KO	LA/C&LBR KO2
0.837297	0.910556	1.25412		37	18	17
0.624318	1.0765	0.732353		44	20	17
1.18118	0.46875	1.575		17	16	18
1.3365	1.5025	0.72		19	20	9
0.877333	1.07615	1.14667		45	26	24
0.766486	1.06579	1.80937		32	19	16
0.716571	1.33647	1.431		37	17	20
0.939189	1.2845	1.238		37	20	19
0.765405	1.178	1.52211		35	20	15
1.02469	0.800455	1.1205		37	22	20
0.900952	1.30316	1.07412		42	19	17
0.534483	0.937619	0.452917		29	21	24
0.870313	0.861739	1.545		32	23	16
0.896	0.690714	0.861176		35	28	17
2.0672	1.05522	1.36737		25	23	26
0.887143	1.90154	0.932632		42	13	19
0.63069	1.34846	0.746538		37	14	19
0.64	0.864167	0.908333		34	24	36
0.670278	1.82214	0.656818		36	13	22
1.12147	0.899643	1.0072		27	28	21
0.69027	0.576667	1.4219		29	24	25
0.638519	0.894737	0.706111		27	19	18
0.830952	1.014	0.751053		21	20	19
0.577333	1.13025	1.06565		30	40	23
0.900606	0.8172	0.795556		33	31	18
0.834865	0.851935	1.173		34	25	21
0.944643	1.23111	0.691053		27	18	17
1.00969	1.11923	1.40316		44	26	26
0.874545	2.06933	1.08962		38	15	19
0.797037	1.06286	1.74706		28	28	19
0.707059	0.72	1.32476		37	22	20
0.851395				43
0.687187				32
0.861707				41
0.950526				38
1.18711				35
0.888				27
0.961176				34
1.01667				25
0.880286				38

## Sheet: Fig. 3c
Nucleoplasmic/peripheral ratio				H3K9me3 intensity across the nucleus
Wildtype	LA/C&LBR KO				Wildtype	LA/C&LBR KO
0.4235	0.7285			0	-0.927281	-0.0368028
0.4326	0.7526			0.2116	-0.54137	-0.259467
0.37	0.6498			0.4233	-0.368579	-0.0165288
0.32	0.702			0.6349	-0.04104	1.46592
	0.6167			0.8466	-0.205766	0.177822
				1.0582	-0.0168437	1.24291
				1.2698	0.0854096	1.29639
				1.4815	1.18573	1.98081
				1.6931	0.522173	0.372173
				1.9048	-0.243633	0.894403
				2.1164	0.0248505	2.35518
				2.328	-0.0377591	1.45543
				2.5397	0.16497	2.33106
				2.7513	0.399141	4.26373
				2.963	1.94866	3.7817
				3.1746	1.25134	6.68298
				3.3862	5.58494	13.8051
				3.5979	22.5743	38.0975
				3.8095	57.5683	80.9991
				4.0212	75.5595	97.0854
				4.2328	71.8139	89.6802
				4.4444	64.7083	75.4786
				4.6561	48.5591	69.8344
				4.8677	41.6045	75.9575
				5.0794	37.0991	69.8117
				5.291	34.2463	48.8553
				5.5026	32.8901	48.6945
				5.7143	40.0432	48.7099
				5.9259	38.4692	51.3602
				6.1376	33.1283	60.4
				6.3492	28.8631	69.798
				6.5608	26.4091	76.9488
				6.7725	25.4284	71.9597
				6.9841	27.3747	60.3853
				7.1958	34.6977	59.4667
				7.4074	35.286	62.8748
				7.619	27.1199	67.664
				7.8307	23.2295	63.4554
				8.0423	19.88	60.1151
				8.254	20.2618	51.1858
				8.4656	20.0684	58.8693
				8.6772	23.3806	55.6335
				8.8889	25.6757	59.8089
				9.1005	27.5366	78.6046
				9.3122	27.6494	87.0627
				9.5238	29.6285	77.7122
				9.7354	24.5943	68.9598
				9.9471	22.3586	69.0063
				10.1587	18.5591	57.1229
				10.3704	22.2845	58.7487
				10.582	21.4155	50.3448
				10.7937	21.56	64.8659
				11.0053	25.6059	81.3175
				11.2169	28.5986	73.7637
				11.4286	26.4672	56.4976
				11.6402	23.7426	63.5879
				11.8519	23.5281	66.8111
				12.0635	20.7745	67.3676
				12.2751	22.5895	66.6619
				12.4868	22.7394	60.6936
				12.6984	23.7242	66.2529
				12.9101	24.2972	76.3776
				13.1217	19.7744	76.5038
				13.3333	20.3378	71.3766
				13.545	23.5694	64.5055
				13.7566	32.5141	66.2969
				13.9683	35.5629	65.4867
				14.1799	35.9631	60.9075
				14.3915	38.0014	42.2859
				14.6032	34.9948	35.306
				14.8148	34.1408	42.2743
				15.0265	30.251	53.9001
				15.2381	28.0764	50.8712
				15.4497	22.8767	51.3997
				15.6614	23.6068	56.4574
				15.873	25.7435	76.3207
				16.0847	28.5505	91.6461
				16.2963	25.896	92.9198
				16.5079	28.4176	81.9016
				16.7196	27.6762	74.855
				16.9312	29.1416	67.3012
				17.1429	38.2557	82.1204
				17.3545	32.3951	88.2844
				17.5661	29.051	80.3643
				17.7778	27.6871	97.1172
				17.9894	26.6041	100
				18.2011	27.1645	95.9627
				18.4127	31.6739	90.8823
				18.6243	29.5912	82.8377
				18.836	34.8603	86.335
				19.0476	34.2912	81.1662
				19.2593	36.6889	81.507
				19.4709	36.6047	73.8228
				19.6825	35.4496	60.2878
				19.8942	38.267	65.0204
				20.1058	53.8149	75.6013
				20.3175	67.6505	95.6051
				20.5291	90.2135	99.6407
				20.7407	96.5335	91.94
				20.9524	100	63.8567
				21.164	96.2775	33.9092
				21.3757	74.7996	9.99953
				21.5873	33.2603	3.96696
				21.7989	4.47301	1.57987
				22.0106	0.210219	1.39951
				22.2222	-0.0689272	1.446
				22.4339	0.0793947	2.6932
				22.6455	-0.696254	2.8103
				22.8571	-0.990574	1.60994
				23.0688	-0.48751	0.0425454
				23.2804	-0.609995	1.14468
				23.4921	0.364282	0.800374
				23.7037	0.371664	1.00731
				23.9153	-0.404395	0.0135326
				24.127	-0.451147	-0.708641
				24.3386	-0.5534	-0.498211
				24.5503	-0.91238	-0.254923
				24.7619	-0.967608	-0.473742
				24.9735	-0.716212	-0.543653
				25.1852	-0.754899	0.188308
				25.3968	-0.816689
				25.6085	-0.876838
				25.8201	-1.04539

## Sheet: Fig. 3e
	Normalized % Input
	Wildtype		LA/C&LBR KO
LAD1	3.75241	1.93511	0.340633	0.0264156
LAD2	1.46965	1.88259	0.145756	0.0543592
LAD3	1.12967	2.10374	0.200351	0.15311
	Ct Values						Ct Values
Replicate 1	INPUT Wt	INPUT dKO	IP Wt	IP dKO		Replicate 2	INPUT Wt	INPUT dKO	IP Wt	IP dKO	Input IgG	IP IgG
LAD1	30.8951	30.7552	29.0787	34.857		LAD1	29.8359	29.9605	29.7753	32.8399	33.3938	36.2724
LAD1	30.8246	30.8275	28.8702	35.3185		LAD1	29.8926	29.9559	29.4933	33.2339	33.3908	36.0777
LAD1	31.1134	30.7122	28.5858	34.8592		LAD1	29.8853	29.7663	29.5295	33.1777	33.7469	36.208
LAD2	30.1492	29.29	27.8473	32.8514		LAD2	28.3595	28.3501	29.5456	32.2898	32.2898	34.3894
LAD2	29.843	29.6376	28.0447	32.1625		LAD2	28.2646	28.4287	29.3241	32.0806	32.0806	35.1734
LAD2	30.111	29.1712	28.0319	32.2478		LAD2	28.239	28.1586	29.2347	32.1652	32.1652	34.1119
LAD3	30.5956	30.0592	28.5165	31.1845		LAD3	28.9882	28.7927	30.7139	32.4163	32.4163	35.4423
LAD3	30.7644	29.8893	28.6441	31.588		LAD3	28.8426	28.8168	30.2536	32.9886	32.9886	36.1392
LAD3	30.8092	29.6582	28.3486	31.5151		LAD3	28.8841	28.6396	30.1273	32.7101	32.7101	35.706

## Sheet: Fig. 3g
Wildtype	LA/C&LBR KO
29.3345	38.462
7.96894	41.9559
19.7473	11.1138
41.2532	24.6243
2.64293	38.7097
7.92878	13.9819
23.7363	23.5089
5.90976	19.1334
24.1515	29.4395
52.2159	15.5318
55.5556	13.2599
39.2459	23.291
49.2334	29.5839
70.2355	11.2258
8.26584	7.06696
19.1555	25.1102
32.4504	8.29732
23.8825	45.1613
6.92287	31.1678
28.5714	11.0537
24.3622	29.939
14.043	36.4188
19.2482	11.8625
15.7824	38.8445
33.7949	32.4309
17.1336	8.8169
14.3243	27.6301
30.7518	8.1327
5.76906	22.2222
17.8051	30.9422
29.9952	42.1282
10.4503	20.9975
31.6636	34.4976
3.01	16.4455
6.02	24.4026
25.2743	32.5774
63.6437	4.61106
9.50792	14.3289
22.6415	30.4927
19.9449	32.4324
20.7055	33.7288
19.2044	16.9827
7.19275	64.8698
9.67709	31.9388
9.51846	30.4977
25.261	22.4121
18.3459	13.6217
11.3838	17.2391
9.94495	29.9237
5.04792	22.1645
16.8834	48.7933
18.539	65.7195
22.0359	60.4449
6.192	3.38625
14.8729	51.5363
5.55692	23.5598
11.5648	22.3099
23.5294	6.80973
5.7824	20.2112
24.2847	43.2432
29.9445	8.28347
30.2463	32.7965
19.4785	60.1744
13.1935	17.9105
27.1852	13.2599
18.6745	59.637
2.92865	21.0546
10.9057	20.1494
5.98601	41.1765
16.5946	52.0792
53.0219	35.2941
28.4795	14.0399
22.8603	7.12648
7.66221	76.1909
6.68469	13.6388
20.2342	14.7268
25.4827	36.9938
6.68469	15.8576
12.9657	24.1371
17.1767	34.1463
58.3129	19.1328
6.81085	39.2577
35.2941	4.37841
22.4698	28.5714
6.54866	23.7054
20.1292	37.2383
4.7619	14.36
3.64867	40.8699
24.0129	2.46273
20.4227	26.1397
8.05591	24.9526
7.63353	22.7273
24.3883	9.97529
13.2599	27.2972
29.0166	35.9999
34.4832	8.68217
32.6958	8.8169
12.5575	38.3324
21.9804	25.096
9.41858	24.3666
12.6	18.8112
2.85158	55.8869
31.5789	20.9729
13.796	18.6302
15.2668	14.4122
17.9503	63.4182
39.928	31.25
19.8495	37.5
16.0177	43.1847
17.6234	36.1814
20.5797	25.2136
13.7508	35.217
19.2044	8.56661
26.0035	6.99889
32.3495	15.5318
14.6871	16.3226
11.937	58.8688
9.22699	24.7126
18.2393	9.30918
27.7401	7.19275
11.6707	20.7106
4.3344	61.9499
23.0048	19.5388
16.998	67.4705
9.76744	63.5586
8.56661	26.8027
36.6092	31.4108
20.6294	68.6586
3.19259	34.2857
11.8625	40
41.5129	34.2857
5.8573	18.4223
2.92865	13.6388
60.775	16.3226
13.3805	31.9126
57.5684	35.1023
8.8169	31.6636
27.8529	6.73056
10.6021	34.4976
10.6021	42.1198
4.14173	27.7218
26.7624	35.4377
14.3289	36.0064
40.1267	41.2996
39.1304	23.5294
29.3409	11.2097
20.8333	22.2338
19.1058	22.4193
20.8333	16.8794
29.2683	53.8424
10.6079	68.75
13.3333	7.10839
18.4094	19.0533
6.99889	3.38625
21.9591	30.3199
51.9045	32.4433
34.0567	41.1765
5.98601	24.6167
49.1369	14.0399
13.1935	32.5018
17.5329	41.9192
3.26051	26.1855
14.3289	32.6833
9.33857	48.8591
21.2521	34.2753
40.4433	7.41058
17.2756	36.7157
2.77846	7.19885
26.8119	34.2857
27.4118	54.5455
7.7606	43.0549
61.2245	33.568
26.9618	34.6538
57.9933	31.0813
37.2195	4.44089e-14
48.4398	8.56661
18.4186	20.7422
25.729	18.963
5.05485	10.9728
9.74199	11.8055
25.4687	42.26
34.1281	36.6885
8.49882	39.9523
5.7824	26.2526
17.9304	40.257
60.4651	14.1585
26.4498	5.73018e-14
23.8555	13.7357
0	6.66279
28.7108	11.6548
55.493	34.9896
50.3883	31.6498
5.16974	26.6328
33.3732	30.6488
9.75362	26.1983
8.06548	6.63052
37.3898	27.6714
41.1451	41.1185
11.4366	8.33538
7.37165	26.853
12.7068	23.7054
12.7068	40.5947
10.0179	44.8254
29.228	50.7851
24.4799	53.2416
14.0862	39.4909
12.7866	30.1963
38.7678	15.7263
4.94039	24.9564
44.1359	8.35767
10.9637	22.7353
31.6308	26.8757
4.03274	21.6338
26.8269	44.4962
22.3489	30.2736
18.8112	36.3636
35.8974	16.9933
35.8974	17.4903
6.80973	15.8169
21.6216	17.475
39.5273	37.9907
19.6772	29.8742
40.2677	57.4985
4.84538	35.3274
55.4362	56.609
18.0346	13.5642
56.1547	25.7633
34.2857	2.33731e-14
40.8584	9.01748
25.4186	28.2749
20.7209	20.4569
19.4644	40
14.3456	16.501
45.7143	41.5284
33.3333	35.2998
25.2743	33.4967
7.47533	31.3092
25.096	11.9148
4.87805	8.87949
15.2567	50.4428
6.85434	31.0906
29.6018	25.1971
23.5294	16.9863
11.2698	56.2997
68.112	23.914
21.1481	14.7276
24.1406	10.7689
14.5697	22.6539
28.4192	28.3529
6.4991	17.6338
5.07531e-14	32.3963
12.7866	52.8277
41.2532	41.2714
69.3051	40.7097
8.12802	70.4264
4.66592	64.1624
30.6084	9.52062
23.9868	27.1584
10.1659	13.1345
7.48385	28.5163
3.01	12.4821
6.02	2.58
33.604	7.66294
12.8341	10.7052
19.0562	39.1049
33.3596	47.9336
8.1327	7.33769
20.3812	26.7366
21.6216	32.8846
32.1698	13.9819
26.1136	43.75
17.9119	37.5
5.76906	35.6216
10.4503	7.87375
9.08754	35.5392
21.2449	28.5816
66.0757	76.6899
20.8393	6.37412
33.2513	6.37412
64.0885	34.6485
8.78627	8.26791
35.543	14.7144
4.64376	54.3316
21.2521	37.2091
18.8112	16.7433
5.89805	33.8071
12.0233	70.0365
32.06	16.2331
22.1017	15.9353
35.1374	15.9353
25.3375	22.6766
21.3323	30.2628
17.397	19.3861
3.56382	26.3596
9.24061	22.4051
29.2789	56.5132
5.10814	60.3248
10.836	27.7778
8.05591	18.06
0	5.2674
20.9242	30.7705
7.37257	21.7699
21.0526	24.9751
9.63083	54.0016
55.1724	41.2749
12.562	29.6018
14.7144	49.6686
16.0427	26.7442
8.67361	60.8871
46.1538	29.9002
50.2693	43.8107
27.2776	23.3385
6.4991	5.8573
9.05786	12.4252
25.0909	51.4286
9.52062	26.7236
12.023	24.8657
18.172	9.288
39.3359	28.5437
47.4678	15.0453
15.1039	40.2997
18.6184	7.19275
4.87805	30.739
10.1077	27.1852
23.5887	36.0638
5.54801	28.5697
19.6904	40
18.5046	18.576
46.2932	22.8571
8.127	16.501
28.5714	2.77846
14.3977	30.7692
8.42579	61.7043
23.2558	21.7005
10.08	25.641
28.5163	29.1626
31.7462	48.3346
79.6346	20.5128
31.3486	38.2885
40.3178	34.8529
30.4348	41.8391
9.31196	14.9786
10.6413	6.92287
27.8615	45.7143
20.7087	7.19885
50.3513	19.6467
5.83252	47.4301
26.8183	44.5421
24.6139	40.8277
8.26791	12.5581
11.5503	19.6084
72.1802	29.4624
44.8739	5.91055
21.4238	26.2855
38.3864	32.2581
13.5973	3.49548
13.2599	19.9762
74.4332	6.99097
53.9457	21.3787
18.6239	45.555
18.7723	41.3793
14.6404	36.5162
57.816	14.1585
14.8086	23.0965
31.6995	33.0069
6.82536	28.317
9.31924	33.3333
24.2692	5.41592
7.33993	35.3411
12.745	39.9783
43.8788	32.8913
81.636	11.4063
17.4733	10.8527
5.8573	33.034
23.1764	25.115
15.1983	13.629
0	19.2985
36.7157	39.8983
42.7494	11.09
27.0181	4.64376
23.7363	30.0063
14.7457	42.1053
6.37632	47.155
9.08754	19.7643
30.3263	8.87949
16.5358	11.3944
32.239	3.92934
60	37.9871
30.2875	41.0256
9.14929	6.99889
16.1685	55.1462
17.4725	39.5224
9.35328	31.5928
49.3927	45.0904
5.70316	14.4384
30.2049	8.31753
5.70316	12.5575
10.4411	38.8148
22.8571	12.7079
20.3976	49.8751
26.5808	6.1478
14.6432	32.4324
11.3657	22.4009
15.1903	31.119
14.5344	16.4329
21.1978	37.6936
5.76906	13.6377
14.0399	34.726
10.7639	21.2571
16.4455	12.5
6.69025	11.9274
0	27.9573
30.1878	33.0859
34.5374	12.2375
24.5034	19.5349
9.6935	35.7871
19.831	8.07668
9.01849	85.67
55.8942	31.6943
12.1599	8.93644
51.1643	20.7675
13.2265	66.6667
3.80211	8.51096
4.44089e-14	8.8762
5.2674	22.2027
16.761	31.0316
21.2766	11.1695
21.2766	45.3836
22.0729	16.5685
9.51846	16.1195
61.1111	31.2873
12.5513	29.1054
13.7508	19.9058
19.8398	53.1417
26.7624	8.87949
27.027	69.3296
26.9266	25.7666
5.47739	30.633
51.2204	33.1993
22.9299	33.8481
14.6432	30.225
16.1727	65.9239
33.1915	47.5148
7.44923	27.5768
26.3669	50.9735
55.8697	28.3629
18.539	5.50683
32.4955	12.7866
8.42579	70.0161
18.4223	56.0538
3.096	28.0526
48.6634	30.995
5.59911	6.92287
53.7499	64.8067
17.9506	42.8909
48.9838	33.002
4.03274	12.5404
20.107	31.5503
27.8179	41.1765
17.7226	26.3596
10.1733	14.7457
12.2281	35.5475
55.5556	19.915
12.6	13.6814
9.14929	34.576
11.4559	65.4572
7.56161	32.4324
15.6253	27.552
22.885	21.1481
12.4933	69.1283
23.8739	9.288
24.9535	6.192
18.7827	11.1628
22.8571	23.681
11.336	23.0145
48.6462	22.9111
27.6714	10.8527
43.2432	57.558
13.2298	5.55692
21.1978	5.55692
5.89401	32.6591
24.6264	43.8463
18.979	48.8282
65.742	33.5504
14.5625	44.0113
28.1526	30.2501
21.6216	35.8514
11.65	50.147
50	23.2549
14.8709	10.849
64.696	16.6719
7.97034	32.4324
20.3636	15.1121
38.0181	58.3255
9.83009	18.4663
32.4955	22.8459
40.5609	30.0063
28.5714	48.4415
45.1956	19.4924
36.4251	14.7457
6.46537	37.0529
7.54717	37.5295
11.2542	30
68.8479	13.545
19.733	18.8419
7.9516	8.06548
18.1312	14.4384
9.72526	22.283
3.77358	46.2914
24.6799	33.4
7.7606	25.3749
13.5501	53.7777
12.7651	16.2331
12.2449	30.7662
12.3136	30.473
4.92545	8.15868
7.97034	40.6002
65.9449	64.5017
5.8573	23.3037
17.0531	22.8603
7.9559	14.2809
25.3339	5.16974
14.9786	30.8223
12.5404	6.96564
4.37841	2.46273
22.0287	9.30232
15.1121	26.2678
7.97034	35.8425
17.8143	24.2584
12.273	11.6548
11.9404	53.7891
6.77725	54.9828
10.5594	23.7054
5.8573	32.5683
36.3636	28.5714
18.172	34.2857
8.78627	40.6444
14.3371	42.3919
33.2728	31.9353
12.1554	33.4512
17.0531	11.2258
25.9299	60.9952
37.2253	39.9228
12.8702	12.199
40.2795	38.7248
9.17995	25.6949
14.735	37.5259
19.6213	37.5
23.7075	31.25
11.2698	54.0765
37.2809	9.21571
36.0291	52.854
35.2941	20.1646
30.0945	8.05591
37.4144	2.77846
12.192	33.3333
8.8762	18.7072
46.1689	48.4886
9.08599	8.78595
7.10839	24.0623
8.84571	4.14173
13.1247	13.5501
55.2618	21.997
63.043	8.19174
21.9336	33.675
36.0095	35.6958
38.7248	44.9928
3.26051	26.7169
21.2766	45.2154
27.2312	38.9248
28.0137	37.8798
40	9.88981
47.8446	30.0476
9.03	24.4638
6.54543	38.8022
19.435	30.303
40.1442	10.3838
0	32.8364
14.4074	37.6912
19.6904	24.6941
9.78658	41.4243
4.37841	25.9028
17.0474	16.1042
33.7304	16.8679
24.6165	9.70833
5.38445	13.1062
28.4415	6.05751
43.429	5
15.8699	37.0375
22.0423	24.7167
7.34243	38.0825
23.8095	43.8809
20.7461	50.4566
5.59911	14.9174
7.97342	22.661
14.5697	49.0907
4.42286	25.9499
12.8341	7.29734
18.5993	11.1542
4.816	33.8783
24.9677	3.77948e-14
25.6569	33.3333
18.3633	13.0233
14.961	40
40.5711	22.0913
24.3902	24.6722
11.125	11.4286
23.8639	22.8571
29.6423	11.2258
34.909	4.50718
24.3622	0
32.4196	7.97034
36.6874	34.1536
53.0345	31.1602
36.4524	49.0112
62.1354	24.9259
10.6376	47.9393
28.253	8.12774
32.3131	18.8238
17.5229	15.6091
27.2579	7.97034
5.99904	8.49137
10.4503	38.4004
8.71361	41.1451
25.1686	13.716
15.5199	3.38625
25.4983	9.21571
14.7875	22.4127
36.994	22.6255
44.2195	33.3449
41.8765	20.3976
2.35565	9.21571
11.4501	31.25
4.92545	27.1968
5.70316	3.38625
16.8834	27.1284
24.253	26.3531
9.22213	22.8126
32.8426	17.9506
61.8552	6.92287
20.2214	45.7143
19.6772	29.3712
7.29734	78.7494
6.05751	31.1678
27.7808	10.1349
37.4636	28.8052
10.3156	7.37257
5.12821	15.709
19.2985	10.836
27.7808	12.2093
25.4529	39.1118
45.0815	7.84374
12.9016	54.3952
28.5714	19.915
10.7689	56.2546
7.44923	81.636
9.42261	24.7975
62.1626	60.5679
11.125	13.9619
9.95029	62.5
7.17591	20.7106
7.92878	21.0456
26.7139	25.2058
12.3208	18.6302
3.8311	16.9113
7.37257	36.6885
11.3734
12.8552
17.4837
7.97342
36.0638
11.577
52.8729
7.63353
2.92865
32.0814
30.8992
31.436
24.637
8.49882
2.12471
23.5294
22.7273
16.2568
65.2599
24
15
15.6545
45.2652
30.8312
1.90105
27.2441
8.44171
13.0034
15.1121
25.7666
50.5614
6.25154
6.5897
42.8708
44.6913
36.1157
11.5503
7.9559
6.66279
20.49
12.5551
11.5116
15.9109
35.5556
29.4335
6.00958
19.9775
29.8193
20.7422
30
36.7621
23.1939
29.2683
29.2683
0
5.41592
21.6216
57.5135
27.027
68.9854
22.5048
2.46273
39.9129
35.2941
14.457
16.3084
27.7714
4.29186
22.6689
34.1463
18.8071
71.1111
13.857
19.022
21.3661
8.78627
25.1463
29.4118
45.0334
47.0588
46.8317
9.03
20
38.0431
80.87
49.7283
68.75
52.1754
14.0862
10.3156
62.9333
45.7143
51.4009
31.6498
19.2308
36.788
23.0769
63.6364
31.9133
54.5455
65.3981
38.9932
74.1375
34.2857
18.2094
26.7811
24.9711
12.5097
25.6621
30.4241
42.6314
5.40541
42.2008
26.6265
9.89112
9.63083
29.229
21.8437
30.5325
2.2575
5.8573
6.1478
16.2162
60.1954
41.4971
4.3344
15.16
9.2612
6.54866
24.3823
14.2825
56.4164
24.0288
23.5659
12.7866
24.3902
12.2281
61.2681
12.2723
17.9503
32.9459
30.1522
37.7229
11.09
25.6102
34.1785
16.2331
19.0024
11.2258
22.2222
15.3067
22.6539
15.3059
8.67447
2.92865
31.0316
17.0219
5.85953
12.562
21.7701
14.8212
8.4817
4.816
12.4255
10
5.418
22.2222
28.4226
46.2252
7.66294
14.8709
11.096
11.8625
61.8328
29.5839
16.8445
28.2917
21.1481
73.1469
17.9119
40.199
35.8974
29.4708
32.359
19.9425
29.7644
59.3071
26.9267
42.1628
43.0917
53.5466
18.6047
20.7001
71.7072
7.37257
30.3075
12.6427
8.49882
17.9649
44.0035
22.2222
30.802
52.348
27.0773
21.2743
16.6351
22.5255
25.4529
88.4493
6.14536
20.0221
30
15.2347
59.4595
21.4025
44.527
30
20.2106
42.5853
8.51357
4.61106
16.4044
6.28361
51.4477
51.2821
22.5494
30.883
53.6367
16.0407
31.495
30.2436
44.0509
5.28996
2.58
4.75099
21.9131
68.0121
9.67709
34.4763
20.4082
21.3452
63.9293
20.2962

## Sheet: Fig. 4b
Wildtype	NET39	NET39/Tmem38a	NET39/Tmem38a/WFS1	NET39/Tmem38a/WFS1/Tmem214		Tmem38a KO	WFS1 KO
8.43969	87.0154	7.41058	41.0988	25.5773		40.0405	34.524
6.68469	35.0556	16.4455	35	54.1739		25.4315	42.6776
11.6694	4.50718	86.1056	5.68671	42.1684		43.716	56.4876
24.7126	35.2925	39.4946	13.3859	35.1906		7.7606	48.3499
48.361	23.1307	43.351	39.2726	41.4109		14.5403	26.9223
12.5551	21.1481	46.2779	39.4705	67.3242		41.2482	24.1314
5.41592	27.6325	45.962	48.501	45.2695		57.4498	12.3121
14.9174	28.4973	43.5529	20.9967	24.1503		61.0946	23.3607
44.5084	9.54191	31.864	40.932	17.135		60.7657	42.6341
17.5229	51.786	23.7771	46.2427	20.1917		34.9595	34.4733
35.1019	67.3427	23.5555	21.8114	3.28364		43.3889	53.9049
9.4135	15.8814	14.9949	40.4447	7.34243		36.0291	10.0784
9.56118	23.3832	28.8028	75	65.3323		67.6943	76.2175
24.9745	30.3368	32.9191	51.9018	44.4444		18.7018	15.4913
8.05591	16.254	56.25	11.1412	76.633		74.4539	33.8047
34.7738	16.1195	33.1469	15.7904	40.6934		75.4292	26.2516
10.6256	19.1555	32.5337	45.6992	27.0325		47.8019	41.6213
40.884	23.7477	9.52062	27.2389	67.5363		49.1896	13.4047
20.7869	59.5997	18.5787	27.8054	18.5751		12.4821	6.37412
24.8657	39.9429	22.1817	11.8393	66.0542		42.4209	17.135
33.9655	5.90976	36.1551	89.7191	8.93644		13.4763	72.2222
47.7719	20.376	14.5815	42.1172	22.4562		34.8031	46.3628
59.088	71.7949	18.9288	9.24061	51.9626		34.0592	2.86509e-14
6.70233	40.9931	68.956	71.7653	71.0905		19.3519	43.2601
41.9749	16.5669	29.2236	11.09	23.2933		16.1769	43.7363
22.885	11.8625	17.2148	13.9908	28.4336		17.0057	15.6091
59.5427	22.9496	8.20463	31.5104	39.1118		32.4663	12.5581
56.0301	9.24061	15.3259	8.71361	20.5787		50.279	27.8626
18.8419	28.5059	16.6371	10.0784	35.1292		34.6657	7.10839
7.7606	0	36.1127	21.0586	20.9967		8.49137	7.57189
3.56382	38.1951	42.2144	9.83009	39.5048		19.3511	30.7622
21.2946	10.0784	11.0537	71.8234	32.5954		37.0015	52.9412
44.9512	71.3112	7.34243	37.6475	32.7199		6.192	10.2163
25.33	25.8065	12.4257	22.2338	42.6622		36.2262	12.7226
11.213	40.8277	5.55692	82.8502	42.5293		53.1294	10.0441
19.3145	15.8864	38.3718	53.9414	53.0364		15.5318	15.1983
47.2694	50.2288	32.1543	9.83009	20.4569		14.5625	9.51299
41.7939	9.21571	10.6951	35.757	23.0978		37.1841	46.0299
18.4961	38.2552	46.7902	53.037	31.9699		48.7563	58.6212
44.4931	29.7464	20.4569	37.5259	67.7795		42.4754	18.6163
3.40543	4.92545	43.3173	28.0526	43.75		57.4391	61.3952
12.9675	26.2358	18.048	60.6378	37.2742		34.1071	52.1733
29.229	12.4821	29.9416	73.3333	57.9568		47.0861	60.1891
44.5915	10.0441	27.9227	53.3333	23.7771		35.8996	43.8809
33.4512	58.2256	21.6338	27.8171	34.9716		26.1857	11.2207
13.1345	30.2078	20.8728	32.3924	39.8713		24.1371	13.1613
35.0982	73.6062	13.545	64.5161	34.1196		42.3947	30.9044
52.2388	9.30918	31.0501	9.50595	12.562		10.8759	50.6033
38.972	39.0784	29.6018	51.1159	23.5496		52.6225	36.259
10.7083	14.1718	35.1023	42.8909	19.7822		7.44923	46.6667
38.26	13.5642	27.7778	36.585	38.9547		31.864	38.8195
18.7629	29.5666	40.0099	34.591	22.5725		20.4079	8.28347
24.2814	11.8405	33.4355	25.9011	22.3456		25.2283	59.5465
29.2683	34.2672	33.1865	54.0765	71.9673		37.4277	13.4611
31.864	57.4774	9.89112	22.1739	41.3793		52.7889	69.3314
14.7276	44.5787	42.4242	33.4512	33.3173		36.585	50.2198
8.28347	31.8758	21.6338	47.5339	12.3988		15.8864	41.1205
32.3699	5.38445	50.4444	38.8672	70.3799		30.4686	39.2423
48.9201	15.4597	5.70316	14.6432	29.1238		23.9898	22.9802
65.3029	5.16974	29.8268	15.6091	24.2868		72.1435	12.4257
40.1049	20.563	23.4119	15.1983	48.9294		18.9557	46.4264
12.4252	6.63052	14.3177	41.0828	80.4331		60.0991	45.1758
15.6335	11.8625	50	4.64376	11.9914		42.747	32.0557
20.5128	35.6626	24.6832	27.7668	45.8578		19.6801	53.5076
31.4181	38.957	43.0549	36.5349	55.7426		27.8584	47.7763
12.2383	52.2514	6.06061	59.3909	75.938		31.3889	66.6667
29.7811	8.77826	35.0504	57.7205	9.51846		54.8943	79.9569
80.6325	20.4643	9.83009	46.2614	62.3586		62.8611	79.4246
17.6375	15.4201	15.9756	28.0071	32.2138		35.5452	56.9986
40.1248	20	16.501	78.7879	71.6476		27.3006	73.511
47.1666	24.314	21.8352	36.3636	16.8365		40.1765	25.4451
49.0572	16.8421	23.5624	48.2177	71.2984		32.3131	28.4645
41.1831	4.515	69.6574	23.0469	75.6757		44.0213	63.2296
42.5511	6.1438	13.796	23.7972	49.9269		48.2949	26.8177
13.796	56.1676	21.7941	10.7083	48.7645		63.8208	28.7971
65.6483	22.9802	47.5291	18.4314	47.2548		57.1429	17.4733
53.6585	59.1851	16.9113	62.8124	15.6194		19.2417	48.7107
52.77	29.8926	26.999	11.5503	9.85091		2.92865	52.7889
6.80973	36.2719	32.3232	18.6302	49.0377		32.0318	21.6826
28.2917	5.16974	13.9858	66.0138	29.2789		41.8473	48.9629
46.3393	10.1349	50.6926	61.5379	13.1258		41.6307	8.67361
53.8832	42.4723	13.796	26.1675	26.5708		59.4244	82.3529
6.05751	52.0831	22.7286	8.93644	68.1731		11.8405	36.0096
6.192	66.6667	28.324	26.1923	30.927		37.8956	70.8822
29.7995	12.8816	66.7785	51.292	28.6814		81.6021	16.9863
6.99889	79.0503	78.0968	29.5582	9.01748		19.6602	23.7231
36.4522	15.0439	35.5392	35.4109	25.8065		36.3298	41.6995
17.3489	29.346	39.8898	28.1815	31.9233		87.3415	50.8089
7.9559	45.6553	14.8006	25.4663	35.2941		33.3333	11.2258
60.5506	39.9523	36.0194	40.7215	46.0604		14.3971	27.2302
6.1478	54.9274	34.9944	67.5795	29.2614		31.9353	55.1724
8.58775	38.5478	6.37412	7.33769	22.9054		15.9119	13.545
15	48.8246	33.2541	24.4684	25.1421		31.0716	45.0414
47.8244	4.3344	24.123	43.2877	54.4932		45.4937	27.5862
14.9949	60.2801	66.6935	37.5	35.226		36.0571	49.1184
68.2059	53.1392	26.3964	50	39.8582		21.0759	73.4222
5.83252	9.08599	26.3544	54.4473	31.9512		38.5537	58.0199
11.6694	43.75	35.5636	76.3954	21.8101		24.7801	14.6304
68.75	78.485	39.5946	13.4423	28.1815		27.7668	58.5793
17.4733	13.1935	18.3055	36.5879	35.0258		24.9745	48.9543
63.1368	69.1892	72.7787	78.1221	53.8584		24.585	22.6255
46.3959	0	10.946	28.3177	75.7964		14.7144	8.15868
13.3805	12.2375	15.8864	37.843	35.3312		26.2903	28.539
35.7975	88.2353	34.2822	21.1481	30.2736		32.4507	15.7904
57.0627	47.2742	51.7194	15.5595	74.1058		12.3136	20.4326
40.142	3.18706	31.1678	42.5032	46.4203		35.4908	39.4859
31.9027	32.0557	43.0025	50.4618	9.01748		23.3832	23.0318
14.4729	22.6258	83.1145	35.5037	6.92287		0	29.2609
27.0108	19.4893	6.192	32.0282	38.7248		31.6498	10.4727
28.5677	45.6553	28.5714	28.8115	8.42579		10.0441	56.839
29.4799	38.9451	24.9357	8.67361	50.2684		13.796	45.4937
11.3734	19.9356	19.4785	52.9496	46.7545		80	44.5322
9.54191	48.7947	67.1541	28.5714	23.6212		18.4223	65.1502
20.5787	15.9379	48.0442	55.8139	74.702		7.97034	30.6488
17.1505	19.6602	22.2222	40	75.7189		58.107	66.8464
21.0485	23.7972	21.7901	22.8129	47.8256		17.2682	4.78888
44.1474	51.58	17.288	33.0531	57.1429		42.0194	9.81814
26.8757	42.5293	3.73766	52.6915	48.9273		54.4918	56.7573
7.29073	14.0399	34.8031	10.3902	35.3312		19.1747	23.0659
66.2336	12.4105	37.2808	20.8821	65.1946		24.2868	41.2855
50.0079	66.3052	8.39866	57.2467	38.8153		18.7873	17.8191
25.278	10.9223	51.7649	23.5283	30.7973		63.479	42.2217
34.8529	79.2225	27.5862	27.8016	26.3114		45.056	50.856
13.9308	13.9636	43.3173	41.6987	20.808		34.6327	39.2624
40.9091	44.4444	48.1259	34.3159	58.501		37.5388	19.915
54.2452	39.3456	35.5807	36.3876	31.1678		6.7725	30.7002
27.6325	25.1932	36.6249	57.0904	69.2895		73.0363	44.4444
13.41	6.80973	24.7167	46.8181	45.728		26.999	28.3045
2.85158	20.4079	45.5989	39.8582	39.3976		34.1878	42.3919
26.0427	43.2402	20.6312	19.4924	10.0784		51.9188	23.291
30.3351	13.1406	40.6502	66.6667	8.67361		57.9045	63.2372
26.3521	22.2318	53.868	57.5684	10.6951		59.7485	57.2267
57.1601	30.6129	36.639	25.2058	8.12802		59.2958	14.4654
22.9855	39.0244	27.3817	12.3988	20.9893		48.6486	45.1634
84.4517	58.5882	28.9759	75.2054	9.76744		35.6775	11.937
19.652	45.8327	17.1332	12.9803	44.7114		36.0731	27.0796
9.03	35.217	33.0016	21.0546	21.4382		6.73056	10.4503
12.9092	22.2576	29.214	36.6537	39.899		51.5172	32.9015
17.4405	61.4806	13.1062	74.5128	22.8571		15.3059	29.323
19.8398	18.3881	29.983	31.6983	37.152		24.6273	9.14929
55.0641	31.2052	73.5927	18.1429	42.0508		60.9608	34.9723
36.0575	49.3787	37.8378	42.8909	18.7901		18.3845	45
36.9156	38.0355	38.7339	36.585	50.1145		16.6719	53.6122
3.18706	18.1429	21.6216	50.4033	30.1938		27.2389	27.7391
19.4892	53.3235	42.4856	53.2883	66.5		7.97034	45.4487
25.8025	34.6398	50	34.1419	7.224		37.9187	56.9041
25.7558	31.0229	62.3552	35.2609	15.9119		15.8864	32.6615
20.2554	74.3044	37.018	39.2885	58.5389		41.7939	32.4469
29.4118	12.9016	56.25	47.4885	14.5403		6.192	64.7352
68.1464	26.3916	31.9353	42.5149	28.5959		55.4638	27.6058
32.6848	25.8313	63.1537	62.8763	19.4924		25.4802	22.9496
41.839	10.8969	50.2968	36.074	36.7718		22.2222	51.6236
19.4958	10.7233	56.5498	26.2756	54.5455		44.8665	25.3046
24.8748	37.735	6.69025	41.1438	10.3838		16.1263	41.2714
12.0751	47.2986	21.0586	23.3714	34.2822		29.0908	50.6248
13.9308	17.0768	10.7639	44.411	53.3333		22.6064	54.0765
13.4611	38.9547	41.4318	13.3859	5.10814		41.6672	36.7258
12.192	0	44.3906	41.1451	68.6921		20.7726	40.8087
20.0049	26.1817	33.0298	74.8303	10.3838		41.1021	17.0768
6.14536	24.1564	59.0231	13.0233	40.6387		53.5523	46.8317
12.7866	75.051	65.4096	15.7174	31.1678		18.6177	31.0906
6.1478	44.9929	47.2285	5.83252	16.0365		22.3456	7.224
24.1503	74.2857	28.6742	32.0023	41.1662		24.9737	63.3887
47.6914	8.42579	35.9234	81.3744	31.3674		40.93	38.2424
71.8125	13.786	43.2052	32.2067	17.0284		4.94336	33.0776
10.1349	11.6694	10.6021	74.0626	70.0332		52.3624	7.47533
68.3443	70.5394	33.2739	58.0645	11.4221		74.679	16.3226
34.5348	19.0476	24.1749	23.0978	10.4865		17.4545	89.1515
50.6182	11.9981	22.5916	41.7863	19.3444		77.3703	12.7482
11.937	19.1334	23.1764	34.617	80.7146		58.3532	21.3312
51.8491	52.1285	9.85091	71.6894	75.7964		8.72724	28.8336
9.88672	6.89298	69.7495	62.9927	18.0667		47.1901	23.1021
20.7055	39.336	7.57189	53.522	9.33857		18.6163	41.685
62.1626	9.63083	8.07668	26.8119	28.0208		40.2439	50.9741
12.6856	16.5358	74.0415	49.5064	7.47533		60.5993	17.9532
25.4156	37.1038	61.3971	47.7903	19.5388		17.1336	84.7539
31.9527	33.359	30.4804	47.5649	13.786		12.384	37.0027
16.923	18.0523	47.0145	59.2025	66.0542		13.786	44.2711
45.7508	69.0111	34.726	9.288	6.71891		69.0345	63.5892
48.7484	12.192	43.5189	57.7944	27.0431		61.5385	29.7853
11.336	21.4465	60.7367	54.3741	48.4768		59.6807	15.4191
39.5795	5.8573	36.8687	61.6794	55.1421		66.9783	30.802
75.0486	48.6486	51.9581	25.49	38.3026		54.7117	65.7268
2.709	13.6195	54.5427	25.5112	20.2239		25.5235	50.231
22.0913	49.626	45.1423	56.1757	10.9057		68.159	18.5836
13.946	58.0874	12.7703	75.5057	23.1099		20.6312	13.4627
26.8621	34.2193	29.2527	28.8323	35.9234		9.89112	0
17.9362	18.1403	37.1501	61.6012	77.9457		50.6305	48.9543
34.8529	7.56161	63.9801	7.66294	9.30791		34.4402	23.0453
24.0623	8.93644	2.85158	13.4763	48.189		48.7617	32.6833
19.0943	38.8022	80.3156	40.5947	46.4982		24.7622	45.3484
48.2641	5.70316	57.0596	40.0578	40.1049		58.0191	84.3741
76.8854	37.5293	78.5714	42.9212	41.4572		18.5224	28.8245
11.6694	27.1584	45.1489	41.8043	6.98179		70.2691	11.8055
16.4455	39.7973	41.2995	25.3464	14.9507		72.3253	22.4562
17.4976	71.1397	11.566	48.2049	17.5569		73.8622	50
12.4257	52.9412	56.0168	9.89112	43.9959		22.8459	43.8285
69.9144	17.9976	21.7054	38.7023	64.4483		66.1631	52.8717
20.9454	40.2355	20.7288	44.6992	19.2482		24.3832	37.9114
12.199	57.9946	5.55692	18.7629	25.1686		28.4336	28.9346
17.1628	6.89298	31.9991	3.096	85.1353		45.7616	19.0369
55.9696	27.0773	46.9005	38.312	66.0595		6.37412	10.836
24.2424	29.9301	32.6615	37.8361	22.1074		38.9246	19.7973
85.2482	35.0964	24.3955	48.8058	55.271		42.4723	36.9346
13.6195	48.2641	19.3311	18.1264	17.4126		14.7875	28.5782
49.961	20.2106	76.5932	9.51299	25.3031		8.19174	41.3579
18.2453	26.3353	32.2067	36.6885	39.0612		24.8952	21.5966
7.78663	29.229	37.4983	29.0532	15.8814		10.5686	4.37841
47.5398	14.8631	38.2424	41.808	56.5052		76.3208	33.391
41.3056	29.9488	70.0884	23.4119	15.348		52.3967	37.9266
26.6208	73.3752	20.942	47.3429	80.4198		24.7307	33.3972
53.9049	51.5779	18.288	42.3133	60.2122		56.1051	26.3114
73.8947	31.1678	28.2329	38.0596	24.0461		64.8649	38.2367
60.6635	31.9422	34.8287	22.7052	54.5455		11.8625	39.1065
34.726	48.1155	14.0304	51.6088	16.0427		29.2076	62.013
12.4257	37.0529	39.4342	11.566	63.3548		9.288	76.9066
17.4417	11.6694	15.7866	8.19174	27.1884		53.0435	43.1931
52.7961	55.9216	69.6807	20.942	47.564		40.93	28.148
11.0211	17.9105	52.243	32.8389	37.4674		45.1461	34.3942
32.4623	28.9974	9.81814	15.9756	31.518		19.6363	31.9754
16.6708	17.4405	38.6835	25.4545	34.4649		61.8881	58.1696
24.1262	51.1643	13.5973	14.9462	52.8974		63.0719	64.5161
37.2093	44.3323	54.2581	27.3628	25.9011		7.87375	40.1415
16.4182	69.0828	6.92287	19.8241	25.2632		49.9746	21.9945
52.4378	56.3998	57.8705	26.1478	13.9819		11.566	76.4706
40.4455	45.4937	17.6799	61.322	35.009		12.7079	16.4182
44.1647	62.7631	38.1337	18.7399	12.1888		17.9289	54.4932
16.9113	23.8664	58.8235	65.5448	24.637		53.2872	25.6642
29.1517	12.9092	47.0588	19.4512	46.5701		42.9426	19.4785
51.5217	29.1238	11.1013	15.9119	39.0548		34.0896	35.0556
12.562	35.3535	21.3274	58.8235	14.0862		18.5878	55.5556
53.6539	62.5	41.9244	18.5836	7.66294		45.7503	29.4544
23.3389	65.4562	39.2456	52.0792	26.5355		9.56118	58.7429
25.6949	53.037	17.9362	15.4191	3.38625		36.3611	43.75
32.5683	9.21571	9.2612	8.55474	32.3131		59.5738	40.4424
42.8909	57.3832	18.7873	51.985	58.3122		48.1908	4.78888
52.4694	14.9786	38.7777	37.463	14.8927		54.569	76.6221
53.2313	21.6338	46.5701	10.1666	58.6221		82.7586	50.7221
22.3456	7.34243	60.2757	25.33	24.4419		40.4455	29.2428
58.7526	18.6927	23.9828	54.0479	57.8947		15.9353	19.9233
10.485	38.8255	12.7482	50.0066	17.7226		76.2601	72.0643
0	30.6367	33.9727	6.56727	60.7548		6.63052	25.3749
24.9745	47.4542	16.7928	45.2538	34.5348		48.3865	15.48
46.0093	26.911	28.5558	7.02149	15.0436		48.4252	14.9376
31.9267	48.9709	15.6323	42.3864	47.4164		39.1065	34.4463
23.5871	22.6255	22.1074	14.4654	7.74		26.8517	31.5748
55.2874	47.0575	5.55692	23.3638	71.508		18.048	13.1247
21.238	28.2292	33.0001	35.543	78.5671		16.3828	4.61106
59.9016	17.9506	68.4211	24.7765	48.8178		12.023	62.013
7.87375	72.0158	63.728	51.3638	9.54191		15.8864	49.5529
74.5945	19.1467	19.0412	22.3104	15.2969		52.5339	6.02
3.49548	30.6488	15.1925	24.6041	23.3773		68.8504	14.9786
57.2669	19.435	29.6668	15.8785	40.1578		34.056	26.2022
16.4182	61.4892	18.0532	52.0268	65.7195		13.4611	14.6145
10.3838	48.9276	25.5431	46.2767	53.3333		45.2502	45.8592
44.1631	54.4473	26.4013	56.8483	6.46051		41.3579	26.1478
20.7993	52.5513	8.6688	8.72724	27.7846		46.4321	43.1763
27.6058	14.6304	9.743	20.114	23.495		49.6837	13.2545
21.2946	3.612	10.8527	25.5266	60.5415		32.4089	31.8391
16.4258	7.224	35.8211	19.8241	31.0065		53.1327	7.74
9.14929	20.562	35.2173	12.1888	67.1339		11.6694	58.9977
18.1725	44.8619	16.3894	41.1765	12.7651		22.0021	26.979
7.34243	7.7606	22.6064	8.67361	36.1934		32.7433	31.5928
7.34243	26.8119	20.8393	40.5178	56.3082		70.0222	64.3226
32.9215	58.6917	10.0441	66.0138	42.2361		35.5452	19.1747
6.31857	32.219	77.7189	78.7084	18.6302		39.024	3.92934
8.05591	53.6074	10.3838	26.0188	28.8922		3.56382	17.2756
31.7596	7.12648	39.88	62.0639	42.2382		9.28753	41.0256
78.5521	31.5359	37.1575	58.0557	37.8045		29.1238	71.5742
37.6336	12.4821	18.1725	41.523	63.2545		13.3805	15.5888
42.7658	26.3578	17.475	32.4943	31.4839		27.3008	12.6
56.38	27.1001	36.0595	26.383	16.0427		36.6537	53.3625
20.0581	86.4865	28.2684	39.3208	50.1331		62.1319	25.9278
41.1451	56.6848	26.2125	64.9808	47.7844		34.617	10.7052
38.2568	24.3198	86.4223	41.9412	28.8155		4.64376	23.771
9.288	28.7195	12.288	72.9233	14.5947		30.4804	35.8814
18.7072	41.3793	28.5619	64.4849	11.937		46.5827	5.41592
42.2909	64.8705	55.4377	83.6984	17.9503		52.0918	54.6205
7.44923	38.8022	77.9317	47.5251	35.1543		50.7267	18.6927
49.9801	9.52062	16.4182	50.9594	61.9004		33.4265	74.5574
26.853	4.515	50.6599	13.4423	80.7903		20.8728	37.5
29.4118	36.4011	27.2567	40.9221	52.5513		36.7095	31.8391
33.7898	9.08754	3.01	45.8052	12.0751		33.6002	38.6337
39.3452	56.1231	50.279	15.348	9.2612		6.28361	50.1145
16.4786	80.5615	15.5318	27.0072	68.231		33.7573	0
62.5636	2.92865	35.7454	20.8393	51.3215		28.4561	36.9653
5.83252	40.2492	16.4258	7.7606	83.1166		23.3072	21.6826
26.6901	14.0862	18.6927	19.4785	76.4601		39.274	52.9496
21.1829	56.7697	31.2387	47.9795	17.8479		46.8581	26.1855
28.2958	5.10814	48.6486	44.7146	36.7609		11.6429	40.6387
10.5348	71.1444	13.0973	28.5623	14.9165		32.7088	71.8626
36.3636	9.03	60.2965	7.37257	31.8987		12.3069	36.6535
14.4654	23.3389	50.4115	60.9608	41.5302		24.5302	62.3465
27.8531	29.2614	39.3521	54.9394	20.7675		61.4603	59.4927
7.30653	26.7465	4.25678	27.09	45.4904		43.8921	32.0362
11.6694	42.4024	55.73	45.5671	32.9741		9.24061	43.5375
26.1136	8.93644	40.6789	41.5383	21.8592		33.5262	22.6263
41.9319	6.89298	32.9109	66.067	85.9557		21.8016	62.3835
2.92865	67.9482	8.42579	26.6265	10.1659		39.2657	66.6418
21.0456	15.6253	41.9319	21.9954	26.1675		20.6816	26.1161
37.0027	44.2834	49.9269	18.035	48.2509		61.3471	45.6649
18.2016	32.371	7.29734	40.2776	28.7026		73.6883	25.5996
41.0436	18.1429	8.15868	36.3636	83.3792		22.0913	75.987
15.4191	41.4623	22.6412	48.8839	18.8189		56.1231	54.733
33.4512	44.177	34.6485	5.90976	20.4435		15.48	6.37632
10.7083	34.4034	32.3131	19.3145	69.0145		53.6367	32.3699
66.9729	68.3929	58.5234	15.9353	47.4237		25.5996	42.9589
36.3648	38.748	18.183	11.6694	57.1429		31.4752	26.3524
6.37632	48.8721	59.7981	28.5567	26.4475		63.8252	34.8261
38.4542	54.9062	36.5067	41.5378	62.8659		12.238	36.2262
23.9828	37.0211	12.5513	55.5012	14.6541		35.3646	18.6302
7.56161	72.5007	45.6211	50.3865	4.92545		39.7658	33.9884
38.6337	58.9002	41.3559	16.6719	8.93644		37.7104	6.31857
53.6259	9.88672	34.4649	66.1739	60.9607		5.10814	34.1463
20.4079	33.7391	34.9438	56.5667	64.2857		27.7439	47.0483
29.8654	6.99889	24.1336	20.9975	31.0821		41.1662	16.9863
38.1577	24.1564	28.3419	19.7176	56.9548		28.324	55.1115
43.1616	11.8625	27.7475	17.4126	43.2619		75.5871	23.771
30.3199	30.3517	40.0331	15.6279	63.5397		50.2432	14.6754
81.2029	37.037	72.0612	40.6769	53.0317		13.4611	26.9641
5.8573	21.3902	23.0978	22.4562	44.5463		21.271	21.8493
25.2791	63.5684	15.7866	17.6338	15.348		35.4806	57.1395
62.6849	64.6734	12.0751	31.1111	46.1538		22.7273	78.6349
16.1118	38.0996	26.1946	22.3669	15.26		40.214	12.8816
41.4958	13.1345	11.5503	36.7494	35.7143		13.857	7.47533
45.3186	12.5404	10.4411	6.8582	45.0714		6.54866	12.7866
12.7079	20.7686	75.3112	10.08	57.7944		26.7624	32.0327
14.6541	12.7526	10.1349	33.2742	13.0233		19.295	13.786
68.1818	48.4768	74.7028	22.8313	88.8226		32.7965	64.5421
9.38388	28.0208	40.7846	56.4297	66.3886		54.0511	13.9787
47.8025	3.73766	40.635	18.183	24.9297		45.2053	47.3684
11.8195	37.6281	26.5355	47.4542	61.2497		25.9657	36.6743
23.5659	17.2682	61.3656	30.5263	42.2376		41.3793	60.4449
81.0995	49.7444	86.1164	22.2162	33.8264		73.7589	17.4733
13.7508	11.2005	47.7651	10.9728	16.2254		13.8177	46.8314
50	68.5714	22.2889	26.8403	44.6948		48.4252	32.9556
56.6562	8.42579	33.1611	40.9622	54.0541		37.4484	38.9989
17.5011	22.4057	26.7465	16.3167	30.0333		26.6901	62.0395
42.5149	55.0667	54.9582	57.6816	7.44633		12.192	68.75
23.2188	36.6537	63.8406	53.9414	53.8204		25.0885	25.7314
30.7692	28.6146	9.79041	47.8722	28.1815		27.0773	27.7668
31.757	37.018	9.21571	71.5006	27.6695		57.5361	49.7936
10.9728	68.75	50.2288	24.6894	51.3898		30.303	54.066
17.2201	72.1857	59.9027	81.2695	9.56118		55.0481	43.3325
26.6667	30.6747	80.252	30.7099	33.6737		60.1025	18.2016
31.1111	25.2668	58.262	17.2554	26.8861		75.9899	10.1349
4.816	69.66	25.4802	56.8198	54.6116		5.76906	73.538
17.4141	59.7063	36.1551	50.7338	17.0271		21.892	28.8145
21.8374	3.87	24.0447	21.6826	29.1065		57.3	44.9755
11.665	16.3828	9.89112	10.836	25.6275		50.0394	16.998
7.85868	57.728	15.16	27.5476	70.5882		16.1611	13.313
16.2509	13.796	32.5807	16.0427	6.37412		16.3446	39.274
14.8212	44.8182	44.4095	49.6422	11.8625		29.4395	11.5507
28.493	23.2333	76.0365	9.24061	18.2016		67.8788	38.6867
39.1079	49.4251	14.7451	33.0271	70.4633		34.9716	34.1215
27.7789	23.2818	46.6394	51.9713	41.3793		40.3135	10.7639
26.8847	10.9057	8.44063	75.387	72.6143		10.905	65.3308
15.5273	33.0802	11.8627	48.2376	31.3871		38.9932	42.4961
21.7245	49.4552	36.8117	44.23	29.2357		44.5981	24.8953
9.51299	29.1626	49.0144	79.4663	87.3415		0	23.3385
6.37632	70.3263	57.5361	6.1478	51.4534		19.295	40.4101
6.63052	35.2941	14.6849	21.6216	58.996		8.93644	29.5699
5.70316	17.9232	55.8156	22.0147	23.7443		45.0716	46.4944
32.334	56.8173	28.7026	65.8067	62.7716		11.0211	31.5928
7.85451	26.979	41.1203	64.0405	46.9401		36.452	54.6006
64.5161	19.5388	29.7995	16.4112	53.9965		26.4328	7.57189
17.4774	40.9221	34.3294	44.3974	66.9519		47.4722	25.4451
55.3305	5.12821	11.937	46.2308	66.6667		45.9284	3.8311
35.104	62.4645	14.7826	63.3451	55.5993		20.6129	19.0533
64.8043	49.7904	27.8982	50.6248	72.0111		72.9978	41.8043
41.9912	24.6167	45.0718	34.2271	59.2025		33.3173	22.2195
12.5404	16.2509	37.661	27.3006	17.4886		8.35518	49.5774
36.4537	7.10839	35.387	39.3359	65.7911		56.0024	58.8235
6.73056	11.4366	6.54866	39.6988	29.5488		75.1081	46.7756
19.652	56.391	56.0813	19.5388	35.8963		40.0366	75
30.487	52.2714	50.3589	19.8246	7.63515		6.21283	30.303
64.8178	34.6143	46.4653	20.1635	38.3897		61.7043	34.6979
10.4503	48.0342	15.1349	16.7257	36.8846		35.1451	26.9298
20.7055	28.0526	62.9333	67.8476	84.912		19.0903	62.8571
14.278	7.81614	54.6806	6.69025	31.6562		12.6913	47.9417
9.86708	16.9438	2.77846	24.9375	16.9863		71.504	15.7713
33.3359	23.771	58.9509	37.8079	27.2567		19.2417	78.7766
57.5381	23.0453	29.0099	4.78888	46.2803		12.5404	46.9119
48.0922	6.92287	48.4601	30.1938	39.3359		65.0786	43.1341
15.05	29.9885	49.626	42.7001	66.1987		29.7995	26.4522
3.01	16.4182	14.8334	10.7639	52.6892		11.6548	27.7789
58.7015	40.1609	32.0557	30.1522	12.562		29.2614	43.3331
51.6102	4.84601	53.3684	53.4097	20.3175		27.09	42.6776
14.6145	37.1007	24.3297	21.4607	50.1145		30.5619	19.5871
51.6889	11.8393	54.2041	29.4578	30.8782		13.3004	12.9092
60.6732	72.5375	41.4205	35.0533	44.6005		70.3313	36.1147
28.3045	55.1214	5.8573	17.4417	32.5644		8.49137	14.8212
43.2432	62.2381	39.2035	8.92613	52.8729		39.9863	19.6772
25.7595	39.9429	42.8778	42.5041	57.6278		14.8212	74.0741
9.73523	70.5997	57.1849	25.5449	22.6792		62.6158	72.4554
15.16	6.92287	23.9489	42.5828	22.9111		14.7451	28.5437
12.5985	24.4576	37.9114	8.26791	34.1493		7.85451	41.9933
16.9957	33.0338	36.0064	27.7391	27.681		14.2109	22.7468
15.0623	7.10839	14.7457	2.33731e-14	28.1931		12.8512	53.7456
43.2984	28.6814	54.4947	40	62.522		15.8025	73.3333
21.6637	39.5048	49.7306	18.4223	18.1975		4.73893	14.7268
32.3917	41.8519	28.834	35.2998	64		13.8683	80.7146
50.4561	33.8877	54.4584	22.192	10.1349		14.7875	45.9759
7.12648	31.1799	27.7846	70.9461	46.9799		21.8816	14.4122
51.9721	60.654	29.9249	7.19275	42.7076		13.5388	32.5014
20.8448	56.25	12.192	24.2814	57.161		47.4542	10.5686
18.2016	33.2125	21.7054	5.10814	56.5052		31.7074	9.22699
62.2924	11.3424	33.1332	29.0099	65.6842		39.4375	20.2239
22.9026	56.25	18.6883	35.226	14.4384		20.1494	47.4968
40.5646	38.0355	45.4217	49.7858	84.1237		11.5648	18.048
11.6694	57.8578	53.5438	72.2222	66.7154		9.2612	39.8713
19.2044	36.4537	66.4156	6.02	14.8334		23.5555	15.4191
32.2662	25.9964	10.8338	20.9454	31.4108		17.3472	29.1238
46.1582	31.9162	50.9677	17.9105	23.5598		19.435	31.5425
20.7087	20.7288	11.8625	17.9105	51.1338		43.1406	16.5669
33.8877	38.9388	24.7478	41.9423	43.368		18.048	53.4732
13.7508	41.9082	52.3709	17.0016	41.7886		39.4358	31.3632
7.02149	14.9174	26.2756	24.6956	30.2351		21.7054	62.2935
51.1892	31.7966	54.034	17.3461	13.786		23.9968	26.5951
25.9606	42.246	48.6976	35.0022	49.3664		52.9496	55.0301
55.9268	32.4955	20.8821	48.8148	9.08754		7.12648	33.7032
70.732	15.48	11.4063	29.1064	58.0645		35.2022	35.9189
56.7382	47.3637	16.5328	17.5329	54.0758		8.12774	16.4606
59.0385	32.5515	68.5714	11.4911	20.838		14.4384	66.6667
59.6058	26.999	67.9616	55.4426	13.2686		71.7769	47.8244
66.01	7.33769	37.8124	33.391	29.2669		41.4053	50.2011
26.4823	23.5635	6.192	20.8393	37.1335		82.7586	43.3195
14.0399	51.8022	22.4251	36.37	39.9074		56.3614	46.7839
3.18706	29.799	9.53181	11.7783	13.9313		27.7668	22.7286
77.7918	7.85451	7.98024	53.694	55.0374		40.7097	35.1328
6.02	71.3112	20.6312	16.7889	48.5642		15.7904	47.6031
20.2112	12.6031	43.6505	9.88672	23.826		15.6323	26.491
33.1339	12.192	40.517	35.3312	7.85451		38.7079	5.418
46.6667	56.5052	50.0394	53.1987	16.4782		9.01436	57.3413
41.3579	14.0399	44.4538	69.4782	40.3834		9.01436	26.2958
13.9313	75.6841	13.1935	30.8251	9.51846		48.8148	19.1058
30.034	44.6378	62.5646	7.12764	85.3153		22.1712	46.8484
27.5719	50.8979	9.33185	57.6894	55.7113		65.6031	56.9678
15.8864	33.675	47.619	31.0638	23.4734		40.1196	60.2843
45.1745	70.2692	30.033	65.6448	7.29073		9.288	19.8987
13.545	64.7052	6.46051	60	52.7004		28.7195	73.0882
32.9161	16.2075	44.3705	52.1439	64.9274		50.8859	16.4182
45.7988	11.8393	50.5818	53.91	12.4933		30.9467	18.4663
35.5419	45.4937	23.7054	46.5226	40.4078		18.4434	49.8987
20.4079	55.6107	43.8132	71.0645	42.8686		53.7012	35.8814
25.646	48.6346	42.7845	64.5589	30.2463		11.0211	60.6904
27.6058	26.4293	13.3618	65.3788	25.997		13.9264	43.5735
16.7889	19.1224	34.2196	16.8001	63.0731		36.0773	33.8178
49.3582	54.3288	36.096	22.382	19.2408		48.068	19.6363
24.4771	45.4015	12.8552	63.1063	36.2031		25.8449	37.4304
12.7482	25.4219	15.8169	63.403	10.4149		40.5609	45.1832
49.6762	7.12648	17.5011	77.2919	34.4679		58.5513	32.3699
82.4015	13.9787	31.7727	63.9524	52.7251		50.2109	9.28753
31.2181	51.2324	19.2417	53.6585	27.2776		11.1628	7.83824
25.0224	12.7482	40	29.092			58.7813	6.63429
9.14929	72.2119	35.9804	35.7143			55.1724	33.3333
7.85451	19.0369	50	70.2691			37.7695	62.6526
12.5404	46.7902	42.9295	16.4606			29.229	34.9944
13.2599	35.0828	22.0273	39.899			75.1638	51.7649
73.2184	34.6979	60	17.8479			5.07531e-14	34.6846
10.061	45.962	25.9357	54.6851			67.7883	44.6101
9.03879	42.5276	47.619	11.8625			40.6444	61.547
12.3089	14.7063	70.0752	27.2799			16.7433	68.4804
10.849	13.4047	19.0476	38.2078			25.9606	13.796
20.7015	46.8582	33.8764	31.7917			50.6381	35.0834
48.2759	24.0965	62.7514	48.9629			19.8076	40.6694
40.7892	45.2214	7.57189	34.2133			58.4575	68.1134
8.05591	65.5537	30.1938	23.3773			4.14173	15.16
19.5388	17.9976	41.8746	75.1415			65.0069	16.4455
60.2738	36.8111	41.3564	10.8338			37.9871	26.839
41.9147	79.1467	41.8422	81.8807			51.3908	59.4905
55.9146	31.8064	21.1563	26.9298			16.1534	67.9111
10.9219	23.9868	26.6134	32.9109			51.1992	52.2759
36.0869	42.3603	9.54159	30.1938			60	46.1447
14.8148	14.4654	21.9456	80.387			49.4335	36.2267
29.4913	33.5212	46.0478	51.6129			47.6553	21.5251
28.0401	11.4911	23.8679	31.9422			47.7358	80.3156
11.8195	12.7866	30.0693	45.0716			67.3832	54.4984
44.3035	20.7106	36.5619	6.89298			56.4876	67.1541
31.4846	35.4336	71.7213	73.8947			66.7475	8.07668
18.3055	21.1601	35.2036	7.87375			43.5172	9.08754
33.7391	43.0618	43.399	31.495			66.9391	16.0347
15.7904	25.8065	49.6837	39.2726			33.9197	15.3519
46.1518	0	51.3409	39.6589			60.9948	5.76906
14.9786	30.8782	78.5714	34.8791			22.413	33.5779
9.01748	21.9954	74.5077	14.332			9.88672	50
7.9516	26.7465	45.6932	37.7807			45.2964	40.6387
44.3719	37.0029	20.6785	62.9209			80.1199	4.94336
21.8101	65.9142	43.0549	41.8914			57.5684	71.988
30.1719	40.5158	44.1912	4.94336			51.8216	6.69025
9.51299	73.6173	53.7654	37.424			51.3826	77.3719
45.0161	27.6325	35.3288	45.1613			4.64376	55.5828
47.5954	21.9879	43.4589	33.8071			80.8109	29.0113
59.5648	43.314	30.9184	9.52062			24.3716	28.8438
14.6432	30.3657	25.33	76.8091			75.8621	51.9802
22.3677	30.9422	35.9194	8.07668			31.6943	45.4523
42.1732	61.1213	25.9964	73.8947			48.4848	30.4241
11.65	8.05591	81.7658	44.7861			42.7076	68.3443
50.282	34.6485	26.1136	50			55.1724	8.19174
63.8466	43.399	35.8814	50			30.5223	61.0004
25.8031		29.9885	27.1584			21.158	45.0791
20.838		35.9234	40.4447			50	34.4828
24.0697		60.8246	36.4519			48.9273	43.9959
60.1086		35.1174	50.8547			6.99889	75.5357
78.723		0	13.545			16.4182	28.126
46.5071		34.4649	38.8022			58.7768	43.9959
30.5659		19.0024	30.4804			33.1915	50.6351
12.1656		32.219	19.2417			11.0537	82.4146
24.9467		33.0905	13.9858			36.4175	58.8235
15.6618		27.524	25.4529			71.221	66.6667
40.6055		62.4329	12.04			58.4245	43.1385
12.192		13.1794	25.9688			73.5857	41.824
7.34243		29.2946	52.1378			56.5367	21.3787
21.271		8.8169	23.0453			34.691	25.5975
56.8731		44.5138	16.501			40.2874	68.1987
48.501		64.7059	64.9564			35.7871	40.3865
9.63083		19.4924	8.07668			44.7861	7.19885
5.26316		54.7672	13.2254			71.6379
31.2904		34.6372	44.0022			65.2096
18.7873		64.8198	25.597			64.8649
21.0526		33.629	31.8706			66.8282
17.5329		46.5046	29.3832			28.7026
19.2752		46.97	38.7248			39.4942
13.0973		41.4801	68.5957			41.824
66.2443		45.6085	13.8139			55.4377
44.2645		56.3518	60.3844			6.7725
17.2554		18.2986	55.8084			31.1678
35.0964		19.1555	10.7233			31.1678
19.1208		37.9653	8.75681			61.5379
40.0816		42.6302	66.5032			24.5139
41.2645		21.1481	62.5673			22.3099
41.2525		70.3652	42.8909			23.2191
22.8773		30.3199	28.9867			22.4251
34.8291		36.1286	17.8571			67.971
42.8701		22.8459	30.8916			50.8705
10.849		54.1956	65.5627			13.2599
31.1909		21.8101	8.07668			29.1264
52.1285		28.5437	20.5746			28.148
84.8485		19.516	15.9379			38.9561
69.5169		19.3511	60.8498			4.25678
48.3646		49.669	27.7668			48.9543
6.98179		37.2538	9.51846			25.2063
64.0655		11.566	17.2017			26.0782
22.3256		77.1941	13.3004			69.7605
40.5573		43.0315	35.6559			26.0782
18.8005		75.5057	68.4592			57.9946
7.48049		47.6557	20.7001			62.3598
18.048		76.0882	37.6518			20.6789
21.6826		37.0211	13.4311			26.8093
43.6381		13.0034	38.9287			60.0048
57.7572		22.8196	32.8364			54.8108
58.0649		64.8198	48.7067			61.2236
25.0885		32.9212	44.0769			30.963
15.6673		42.6824	12.5513			22.9002
43.8809		66.6667	21.3323			42.1053
25.2295		33.5285	26.6328			41.9933
37.8378		56.3082	68.126			47.2225
35.6775		25.4373	37.0027			42.1318
25.4322		18.9354	21.3252			68.4291
39.9959		72.0184	6.56727			10.7233
37.108		23.1541	22.4298			46.4872
53.3587		14.3243	7.19275			14.1674
43.0549		20.3976	19.7176			53.8509
15.4975		25.8065	15.48			70.0818
42.1422		60.2323	16.998			39.5048
23.0295		37.4144	24.618			20.8393
11.9339		47.5923	11.2005			22.0913
74.5128		53.6574	50			28.3173
33.5262		60.0048	3.01			84.7349
24.2693		24.7859	6.31857			58.8671
43.2791		44.6651	24.8917			25.6102
47.0145		28.9759	33.4512
66.0863		20.083	26.9618
53.8832		42.4242	21.0586
2.06553e-14		25.7314	55.8439
59.7426		65.1946	12.5404
24.4977		23.725	24.2224
19.4973		20.7091	33.9884
39.1616		42.1238	47.0569
62.4507		53.9579	23.2191
0		62.0368	47.9154
28.6437		43.5402	52.243
20.7524		22.2338	20.7106
65.9626		26.5864	51.4369
21.3735		10.4563	10.1659
11.4063		32.4955	13.1258
7.7606		41.1831	26.9791
2.85158		47.2225	49.6837
26.2903		12.199	30.7124
4.67462e-14		38.8453	52.9599
7.56161		19.2734	6.1478
38.9976		11.4366	71.7383
53.3296		36.3932	40.6387
34.617		24.4419	22.6207
37.8094		76.1043	22.3729
52.6674		28.148	60.7873
32.9031		24.6722	17.6616
52.9234		25.4264	26.52
38.1793		10.2163	40.7527
45.4541		47.9082	25.1304
71.0083		27.7218	20.3129
50.568		16.3828	58.0645
7.58228		34.3942	39.3359
52.3602		44.1326	37.5243
42.0667		58.9002	50.5953
20.6312		58.953	51.3571
23.9051		6.37632	73.2335
38.48		19.2734	47.0864
27.8766		9.03	83.0867
57.161		19.9162	43.1528
54.5886		30.1373	13.3859
29.2683		31.2086	13.3805
34.4763		38.7631	13.7548
33.4731		44.4925	27.8221
33.8086		29.4158	46.7545
15.7824		34.766	15.6673
32.11		46.205	37.037
5.16974		48.8996	37.7353
32.8393		72.5548	16.3167
17.4976		10.4563	32.5407
13.5053		61.2236	23.3555
53.0561		46.7758	29.7811
39.9677		41.6992	37.9114
33.9808		33.512	45.4932
28.9876		47.8951	37.3489
13.1247		42.8333	60.6732
14.3289		46.2355	24.8917
18.5152		22.4415	41.6669
23.6837		5.99904	6.4991
27.3706		34.8629	44.5355
13.4423		8.97409	29.7106
39.9677		59.2593	53.6962
27.593		59.4783	13.3805
30.2065		51.1338	23.7771
39.4705		29.1296	11.6594
16.6271		5.55692	5.28996
51.433		7.12764	40.8693
9.51846		64.7724	44.255
19.652		41.9994	24.2693
33.5729		33.3333	58.3652
47.4404		42.5276	30.2806
14.2353		28.5959	53.797
15.1121		25.4219	37.6717
45.4649		16.9827	65.3688
44.6078		70.2703	63.3202
69.917		27.552	61.88
14.6307		85.6592	31.55
18.6953		54.0541	78.3138
28.3015		61.9524	60.993
25.4352		28.9346	23.3096
40.6194		29.3597	36.2934
51.3302		46.1538	77.635
20.6263		22.6766	43.75
30.8402		10.7052	22.1085
45.4523		40.9122	41.2842
45.0904		73.3793	45.2029
10.1659		3.73655	56.2878
13.7087		39.7634	27.8584
38.9561		40.3665	34.4852
15.9353		49.3004	38.7097
44.9086		78.0481	17.8235
75.1353		51.7278	34.1603
39.0698		19.8076	47.2377
7.58228		56.8137	26.8027
66.6667		40	13.3004
60		23.5824	34.2979
48.7507		25.1304	37.037
36.3298		25.9011	33.1966
26.3964		80.9556	29.799
5.10814		45.1613	38.2579
26.1552		32.8662	11.972
26.8048		25.5235	13.6654
64.5787		52.661	41.2559
21.7518		30.944	42.8061
33.512		47.3893	34.6372
44.8606		58.3333	24.261
46.0485		60.993	30.4235
66.6654		21.4438	38.1339
8.97659		48	41.2313
60.6378		44.6088	34.8405
24.1314		44.1995	41.4224
34.5421		31.9216	41.5619
77.3958		31.4829	39.6369
79.6613		24.6956	12.5406
23.9898		68.3443	16.1959
7.12764			58.8947
41.8605			37.8378
8.8762			45.8992
53.118			41.6239
14.1585			23.6115
38.5996			68.37
21.7727			50
8.93644			18.4094
68.6488			43.4108
54.034			23.2491
24.2224			59.4169
31.8391			47.7844
9.21571			45.8453
17.5011			62.8915
28.5141			60.5487
28.9105			26.7902
21.7245			43.6592
28.8801			62.9916
12.2281			58.132
9.88672			41.9021
34.1061			28.9974
76.9959			51.1628
10.0784			7.96894
34.8647			72.6512
50.7058			13.1352
75.0462			58.4859
12.9505			50.6617
16.3828			71.6958
13.2298			33.2738
26.52			33.9724
21.8493			66.8043
43.75			58.3333
59.1097			18.7678
10.7052			23.3301
20.7106			41.0256
17.5222			53.3235
36.6885			12.9092
			47.0588
			36.5693
			26.7366
			9.83009
			61.0775
			29.6018
			29.4566
			50.0691
			35.3374
			15.8864
			20.2112
			56.3078
			28.4937
			62.5344
			40.5359
			23.5779
			54.5161
			15.5318
			21.4238
			47.4645
			27.6755
			20.808
			29.8654
			54.4918
			27.5608
			46.1326
			30.739
			61.098
			46.0478
			25.6998
			29.9663
			20.3222
			78.1275
			48.5642
			15.1349
			34.3257
			19.8076
			40.9091
			30.4283
			19.2417
			59.8263
			71.3795
			24.0461
			53.446
			53.5774
			30.2875
			41.7759
			18.1623
			31.9233
			59.5259
			35.2998
			27.8054
			68.1987
			64.5161
			15.9608
			7.10839
			58.107
			63.976
			28.4336
			18.048
			54.6506
			29.0847
			13.5501
			50.4078
			25.4451
			29.7346
			41.3579
			36.1446
			14.6404
			14.3289
			15.8864
			42.3864
			9.24061
			37.1177
			66.7642
			12.023
			39.5224
			75.9521
			65.9518
			49.626
			33.0271
			43.1223
			58.2191
			35.9882
			31.0229
			34.8404
			23.5312
			30.0103
			57.6705
			41.5302
			55.2662
			74.2163
			60.6949
			14.4654
			22.4562
			30.2501
			19.652
			10.8527
			19.1555
			15.1983
			51.4024
			37.2488
			42.6503
			22.0423
			66.6667
			26.2022
			28.5714
			79.4678
			54.69
			58.5366
			62.8611
			76.537
			26.7902
			29.8539
			9.52062
			15.1438
			33.8226
			30.0693
			43.5172
			36.3636
			27.5719
			13.6045
			30.3128
			21.9131
			36.4777
			52.0792
			56.7717
			5.76906
			60.1598
			29.7613
			42.5678
			60.9608
			58.3652
			19.646
			64.1205
			23.3044
			30.6054
			52.9891
			85.67
			35.769
			7.47533
			26.4293
			11.8055
			51.6129
			51.4286
			31.5789
			31.3232
			50.8618
			17.2135
			21.1829
			27.7475
			12.7703
			69.2429
			39.5795
			19.3519
			30.9257
			32.6155
			48.4415
			66.6352
			66.7475
			14.0862
			46.0535
			68.7705
			19.0369
			20.1567
			8.05591
			23.0469
			24.4419
			33.8877
			14.7268
			36.4537
			19.9233
			8.72724
			33.1326
			34.6485
			64.3763
