# Supplementary material for: MyoD1 localization at the nuclear periphery is mediated by association of WFS1 with active enhancers
Source: Nat Commun. 2025 Mar 17;16:2614. doi: 10.1038/s41467-025-57758-x (PMC11914251; doi:10.1038/s41467-025-57758-x)
Supplement: Supplementary file 7 — Source Data [file 41467_2025_57758_MOESM7_ESM.zip › Source Data_Georgiou et al/Source data_Revision 2.xlsx]

## Sheet: Figure R10
	FIGURE ADAPTED FROM: Shachar S, Voss TC, Pegoraro G, Sciascia N, Misteli T. Identification of Gene Positioning Factors Using High-Throughput Imaging Mapping. Cell. 2015 Aug 13;162(4):911-23. doi: 10.1016/j.cell.2015.07.035. PMID: 26276637; PMCID: PMC4538709.
	Figure 1. from Shachar S, Voss TC, Pegoraro G, Sciascia N, Misteli T. Identification of Gene Positioning Factors Using High-Throughput Imaging Mapping. Cell. 2015 Aug 13;162(4):911-23. doi: 10.1016/j.cell.2015.07.035. PMID: 26276637; PMCID: PMC4538709.
