# Supplementary material for: MyoD1 localization at the nuclear periphery is mediated by association of WFS1 with active enhancers
Source: Nat Commun. 2025 Mar 17;16:2614. doi: 10.1038/s41467-025-57758-x (PMC11914251; doi:10.1038/s41467-025-57758-x)
Supplement: Supplementary file 7 — Source Data [file 41467_2025_57758_MOESM7_ESM.zip › Source Data_Georgiou et al/Source Data_Supplementary Figures.xlsx]

## Sheet: Supplementary Fig. 2c
A	B	C	D
10.4251	3.64867	7.56	20.8969
6.25154	5.28585	16.4528	17.5512
27.8766	14.2072	23.4545	13.9619
20.4184	18.7723	44.5777	39.466
18.5808	61.1145	34.4715	18.0182
23.914	5.71429	8.31753	47.653
46.3542	0	73.0759	26.5182
51.1911	34.2826	15.1232	42.2144
14.2248	9.4135	20.3049	8.35518
43.314	28.7646	36.3636	18.0182
30.0393	11.3242	31.1799	40.2874
27.0008	26.8621	10.198	35.0809
10.1733	39.7459	13.7508	60.7397
37.0042	18.3261	7.61476	16.3828
21.9177	20.6983	9.54159	28.7842
5.50683	9.85091	24.531	13.2254
18.4961	56.3825	17.9148	62.069
44.2673	11.627	11.665	33.6737
26.3353	55.6157	26.2773	51.6129
20.3795	38.25	25.5301	0
30.2007	28.4789	10.973	0
39.3964	16.0687	30.9867	3.38625
62.1004	17.2349	27.5476	64.9879
2.1672	53.3554	13.41	49.0163
57.1942	39.5477	43.542	18.037
9.99419	56.925	42.989	5.28585
8.06548	40.4595	6.7725	43.2373
41.1766	46.5984	62.8966	19.2512
42.835	37.1026	12.1807	9.33185
28.4336	16.7564	29.2683	35.0809
23.1021	2.8914	18.4223	37.037
10.4149	46.6193	11.4286	16.8813
20.3497	4.03834	31.4527	7.224
11.5277	35.6	44.6585	60.4513
18.4594	18.1173	15.386	21.2622
35.7381	7.74	9.21571	21.9096
14.024	34.6209	29.9391	43.4783
56.7852	24.5081	56.2297	4.80096e-14
9.50595	13.9858	9.97529	29.483
15.0436	12.6107	16.4786	16.1263
50.8644	17.0589	27.9751	34.8211
28.7888	25.6998	60.0159	13.66
18.3388	38.8005	6.12977	0
22.6412	34.1766	41.9535	48.9294
68.3786	11.4063	26.9149	6.12537e-14
14.4033	42.35	23.7033	75.9731
27.4696	4.25088	15.5757	14.17
17.2869	35.9655	60	21.0816
36.8846	17.1494	62.8611	25.5732
3.62522e-14	41.9589	10.1349	11.336
49.3315	61.4842	42.5041	13.8457
7.66074	44.3018	11.8393	26.3107
15.2186	42.7647	15.9353	31.9133
35.6154	28.4611	59.1128	67.2262
28.8475	46.2	7.78783	60.5557
8.31271	28.185	16.761	20.1917
8.62523	10.8108	15.5199	59.6452
30.1151	21.4025	36.3636	35.8882
18.2501	15.0623	64.1943	21.6125
7.48605	72.8689	2.35565	5.67571
47.6697	19.0369	17.4405	55.9473
27.4479	30.518	49.5498	14.2168
11.0571	28.861	6.41185	41.1765
31.9133	1.74774	4.42286	11.336
21.7518	60.8757	32.0917	14.7707
40.7407	44.1096	28.6569	44.1029
20.1074	43.916	11.65	18.9354
38.3021	38.2681	3.40543	6.02
9.36491	4.03717e-14	10.6021	55.5556
47.2145	12.5551	46.2374	45.9773
42.238	23.3187	11.65	14.2903
7.48049	19.258	12.5717	32.6884
33.0016	28.3517	10.8971	14.4654
11.4064	25.5973	48.0306	3.64867
34.643	9.16218	32.2138	57.1429
17.2351	44.255	25.4219	34.1463
12.8341	2.58	39.9385	19.3311
24.6956	25.2737	42.747	19.3311
62.9967	25.1433	14.8086	8.42579
10.08	62.2099	4.80096e-14	8.49137
11.7523	80.8703	8.19174	37.0211
66.3241	7.48605	19.4924	12.6
17.5329	9.54416		3.80211
29.9259	39.8373		10.1322
41.2045	8.15868		29.0895
9.33857	44.2079		22.4298
6.14536	14.3015		18.7072
21.0593	13.3431		10.1691
18.6714	21.9366
24.2529	49.3511
38.4264	64.9776
35.1754	70.4754
31.0512	30.9306
35.2032	43.6056
56.2288	37.7939
43.7223	17.7838
17.2017	39.2712
14.0862	60.412
16.8526	42.676
37.0393	11.8137
40.3865	33.1735
4.67462e-14	23.5132
6.41093	40.8004
14.36	4.03834
7.14047	19.7598
12.9016	16.3308
25.0552	28.8711
4.75099	29.3972
36.3943	13.7087
72.6112	25.8692
49.6884	14.6131
33.6688	19.6537
24.0521	37.1969
26.7499	19.8014
59.3763	36.4991
29.6021	30.3891
56.009	3.3314
68.2411	30.9279
13.2599	16.4782
31.55	18.6163
36.236	29.4335
46.3149	25.4545
36.5484	15.8648
21.7054	28.7486
61.1111	44.6969
51.2629	30.0223
21.2522	47.2853
41.8732	36.7405
6.299
14.961
61.0167
14.3243
23.7864
9.52921
60.5897
81.2924
43.258
21.0247
25.4856
14.694
41.405

## Sheet: Supplementary Fig. 2e
Proliferating	Differentiating		MyoD1 LacO	Pax7 LacO
4200	6800		5	6.8
4800	4400		5.6	4.6
5000	6400		6.2	4.8
4600	7200		5.8	5.8
7200	6000		8.6	6
5800	5800		5.8	5.4
6400	11200		5.4	5
7800	5400		7	8.2
8800	8800		7.4	5
6200	9000		5.2	5.6
5200	6200		6	4.8
6400	6200		8.2	4.6
6600	4800		8	5.4
6200	4400		7.2	5.2
4400	6400		6.4	6.6
6600	6400		5.6	4.8
5600	4400		6	5.4
5000	4200		6.8	4.6
5600	8400		6.6	5.6
4600	7600		5.6	6.6
6200	6400		6.6	5.4
5200	4600		6.2	6.8
5800	7400		6.6	6.2
5600	7000		7	4.8
5400	5200		6.2	5.2
8800	6000		6	6.2
4400	6000		5.6	5.6
4600	6000		6.6	7.2
4800	10400		10.2	6.8
4600	7600		8.6	5.8
5800	6800		7	6.2
4600	8200		6.2	6.4
5400	5200		5	5.2
3600	4600		5.2	5.6
5200	5600		9.2	5.6
5000	5200		6.8	6.2
6200	11600		6.8	5.2
4800	8200		7.4	5.4
6400	5200		6.6	5.2
6600	6200		6.2	7.6
4600	6200		5.8	5.8
6800	4600		5.2	6.8
5200	7400		8.4	5.2
7600	4200		6.2	6.4
5200	4200		5.2	7.6
6200	4200		5.4	5.2
7000	5400		5.2	7.8
6400	5800		6.8	4.6
6200	4600		6.4	5
5400	7000		6	4.8
7000	6800		5.4	5.8
7600	9400		6	5
11200	7400		5.2	5.8
8400	7600		6.2	6.2
5600	9000		7.6	4.6
6800	11400		7.8	5.8
7400	8600		6	4.8
6600	9400		5.8	5.6
4000	8400		6	5
7000	8200		5	5.2
5600	9600		5.6	6.6
5200	9400		5.8	5.2
4400	9200		8.2	4.6
4000	8200		7.8	6.6
3400	7600		6.2	6.2
5600	6400		5.4	5.6
6400	8600		4.8	8.2
5000	6200		8.6	6.2
5600	6600		6.2	5.2
5800	10600		5.8
4000	5400		5.2
4600	5200		7
4400	6200		5.4
5400	5400		6
4600	6200		5.6
6400	5800		7.8
6200	7200		5.6
	6400		6.8
	5000		5.8
	6800		7.2
	6600		5.6
	5000		7.6
	5000		6.2
	7200		6.4
	6000		6
	6400		6.6
	6000		6.4
	7800		7.2
	6200		6.2
	9400		8.2
	10400		7.2
	7000		6.8
	5200		5.4
	5200		8.6
	5200		6.8
	9600		6
	6000		4.4
			4.8
			6.2
			5.8

## Sheet: Supplementary Fig. 2f
Proliferating	Differentiating		MyoD1	Pax7
0	0		0.8	0.227468
0	0.10836		0.8567	1.05341
0	0.21672		0.459733	0.753913
0	0.21672		0.877826	0
0	0.227468		0.396761	0.294903
0	0.227468		0.97524	0.599677
1.77636e-15	0.227468		0.306488	1.17523
0.10836	0.32508		0.890306	0.577535
0.10836	0.365971		0.365971	1.01885
0.10836	0.396761		0.2423	1.33378
0.10836	0.489502		0.342664	1.18409
0.153244	0.501352		0.477358	0.753913
0.153244	0.515439		0.836968	0.99903
0.153244	0.55253		1.6	1.4
0.153244	0.55253		0.454937	0.489502
0.153244	0.577535		1.65022	0.791893
0.2	0.6		0.342664	1.00854
0.2	0.6		0.294903	1.8
0.21672	0.609706		1.65767	2.2133
0.21672	0.619261		0.991121	0.616859
0.227468	0.631842		0.438913	0.884489
0.227468	0.63794		0.2	2.04722
0.227468	0.659128		0.947184	0.722092
0.227468	0.659128		0.381677	1.39875
0.227468	0.680226		0.227468	1.57591
0.2423	0.688803		1.53438	1.46437
0.25196	0.688803		1.88816	1.42081
0.25196	0.726901		0.342664	0.577535
0.25196	0.740183		1.43414	1.45349
0.294903	0.748072		0.32508	0.673459
0.294903	0.771257		0.644779	2.13308
0.314181	0.8		0.52425	1.25158
0.314181	0.807305		0.52425	0.688803
0.314181	0.808423		0.390698	2.08435
0.314181	0.815653		0.294903	0.682121
0.314181	0.825245		0.75852	1.77527
0.365971	0.828835		2.04643	0.52425
0.365971	0.849135		0.390698	1.0485
0.365971	0.873626		0.501352	0.884489
0.381677	0.877826		0	0.995537
0.396761	0.935328		0.616859	1.84191
0.42835	0.966202		0.153244	2.38933
0.438913	0.966202		0.577535	0.75588
0.44678	0.989622		0.559146	8.88178e-16
0.489502	1		1.70475	0.501352
0.489502	1.01885		0.365971	1.00142
0.501352	1.02894		0.294903	1.57746
0.515439	1.04591		0.438913	1
0.52425	1.0485		1.70785	2
0.52425	1.0485		0.396761	1.14885
0.526706	1.10307		1.50509	1.19196
0.6	1.11563		1.7199	1.78358
0.6	1.13342		2	1.45349
0.631842	1.13734		0.438913	1.68924
0.631842	1.14249		0.75588	1.13131
0.647078	1.18903		0.8	1.07631
0.680226	1.20488		1.1019	1.69264
0.753913	1.20862		1.21941	2
0.766221	1.22432		1.4	2.30427
0.771006	1.23628		1.11123	1.45349
0.771257	1.23862		0.438913	1
0.784444	1.25513		1.61824	0.8
0.788873	1.27583		0.771006	2.19054
0.8	1.28047		1.0858	1.78845
0.8	1.28057		1.58379	0.294903
0.800885	1.30483		1.4	1.65981
0.807305	1.31227		1.61461	1.40419
0.828835	1.31664		1.35518	1
0.846319	1.32007		1.01885	1.3299
0.857527	1.35618		0.2	0.52425
0.869629	1.36045		0.628361	1.43414
0.889652	1.36424		0.791893	0.644779
0.893559	1.36911		0.10836	1.4815
0.915668	1.36911		0.365971	1.719
0.942542	1.40836		1.2	2.63568
0.97226	1.41544		1.78593	1.8
1	1.42376		2.22319	0.390698
1	1.42376		0.690955	0.846319
1	1.43922		0.50392	1.17961
1.00585	1.45349		0.990209
1.16014	1.45783		0.44678
1.16912	1.46749		0.365971
1.18458	1.48441		0.2423
1.2	1.50118		0.10836
1.20975	1.59228		0.21672
1.22422	1.65194		0.489502
1.23372	1.65981		0.526706
1.24325	1.65981		0.414418
1.27588	1.67178		1.2
1.28956	1.68924		0.8
1.4	1.71046		0.589805
1.52831	1.71551		0.2
1.56143	1.719		1.00784
1.6	1.74526		1.40419
1.6739	1.75565		0.21672
1.68924	1.75866		1.18458
1.8	1.77401		1.15507
1.90151	1.79828		0.583536
1.92014	1.8		0.396761
1.99784	1.8		0.438913
2.00833	1.8		0.673459
2.16628	1.82591		0.227468
2.1683	1.84188		0.477358
2.30682	1.89089		1.00784
2.59987	1.90605		0.381677
2.78725	1.90768		1.60367
	1.90838		0.916304
	1.96248		0.42835
	2		0.381677
	2		0.75852
	2.01568		1.77636e-15
	2.09605		0.863526
	2.2133		1.11563
	2.21941		1.48736
	2.24872		1.8
	2.3329		0.294903
	2.52831		0.960845
	2.62919		0.2423
	2.68542		0.227468
	3.28172		2.80419
			2.81051
			0.21672
			0.673459
			2.36817
			1.25729
			1.18458
			0.791893
			0.2423
			1.8
			1.10062
			0.8
			0.381677
			2.00872
			0.42835
			1.04591
			1.3724
			0.835888
			1.21713
			0.647078
			1.12353
			0.314181
			0
			0.227468
			1.25158
			0.501352
			0.8
			2.35084
			1
			1.2
			1.45947
			2.38801
			1.83233
			1.16458
			1.4
			0.960845
			0.966202
			0.6
			0.936085
			1.17292
			0.314181
			1.42081
			0.294903
			1.18409
			0.713916
			0.294903
			0.438913
			0.935328
			0.4
			0.715992
			0.836968
			0.153244
			1.77368
			0.63794
			0
			1.2279
			1.02321
			0.396761
			0.365971
			1.29416
			0.828835
			1.4
			2.98869
			0.390698
			1.16014
			0.454937
			0.808423
			2
			1.6
			0.896227
			0.813831
			1.8
			0.808423
			0.396761
			0.10836
			1.0858
			1.87977
			1.07361
			1.77636e-15
			1.6961
			0.25196
			1.2
			0.306488
			0.922688
			1.2
			1.88628
			1.29416
			0.919465
			1.86409

## Sheet: Supplementary Fig. 2g
H3K9me2-marked layer
0.64
0.6
0.56
0.53
0.51
0.3
0.36
0.49
0.54
0.2
0.95
0.67
0.51
0.32
0.45
0.49
0.59
0.53
0.69
0.51
0.43
0.51
0.39
0.34
0.36
0.69
0.3
0.58
0.32
0.53
0.49
0.4
0.25
0.59
0.37
0.37
0.35
0.57
0.56
0.63
0.42
0.76
0.6
0.58
0.49
0.49
0.79
0.53
0.32
0.32
0.35
0.42
0.39
0.56
0.23
0.47
0.29
0.56
0.34
0.51
0.51
0.34
0.4
0.42
0.32
0.38
0.49
0.53
0.33
0.48
0.46
0.8
0.72
0.74
0.57
0.54
0.43
0.27
0.34
0.55
0.37
0.42
0.35
0.56
0.67
0.64
0.49
0.58
0.51
0.47
0.48
0.58
0.52
0.51
0.49
0.35
0.45
0.55
0.66
0.46

## Sheet: Supplementary Fig. 3c
Wildtype	Emerin KO	LAP2beta KO	Wildtype	LA/C & LBR KO	LA/C & LBR & Emd KO
5	5.4	6.4	11.6	8	9.4
5.6	7.2	5.4	9.4	6.6	7.2
6.2	6.8	5.6	6.8	6.6	7.2
5.8	9	6	7.2	7	5.4
8.6	7	8.6	10.6	7	5.4
5.8	5.8	5.4	9.2	6.8	7
5.4	6.4	6.6	8.4	6.8	7
7	5.6	7.8	6.4	6.8	7.8
7.4	7.2	6.2	8.8	6.8	6.2
5.2	7.6	5.2	8.8	6.2	6.2
6	7	8.6	11.4	7	5.6
8.2	6	7	10.4	7	5.6
8	5.8	8.2	6.8	8.6	8.2
7.2	5.8	9.4	6.8	8.6	8.2
6.4	7.2	7.2	7.8	5.8	6.2
5.6	8.2	6	7.8	6.2	6.2
6	6.8	6.4	10.4	7.2	7.4
6.8	6.6	5.6	10.4	7.2	7.4
6.6	6.4	8	10.4	7.4	7.4
5.6	8.4	8.4	7	6.4	8
6.6	6	5.6	7.4	6.4	8
6.2	5.6	5	6	8.2	8.4
6.6	5.8	5.8	8.8	8.2	8.4
7	6	5.8	8.8	8.2	8.4
6.2	7.2	6.8	6.6	8.2	8.8
6	7	4.6	7.6	8.4	8.8
5.6	6.6	5.2	7.6	10.8	9.8
6.6	5.6	5.6	7.2	6.8	6.8
10.2	6	6.4	7.6	6.6	6.8
8.6	6.4	6.2	7.6	11.2	6.8
7	7.4	6.4	8.6	11.2	8
6.2	6.4	6	8.6	6.8	9
5	5.6	5.6	7.2	7.8	9
5.2	7.8	5.2	6.6	6.6	9.8
9.2	7.2	6.2	8.2	6.6	9.8
6.8	7.8	6.4	8.2	10	9.8
6.8	6.2	6	8.8	5.8	9.8
7.4	6.8	6.2	8.8	5.8	8.2
6.6	5.8	5.8	8.8	7.4	8.2
6.2	6.2	6.4	9	7.4	6
5.8	5.4	6	9	6.6	7
5.2	6.4	5.2	9	5.6	7
8.4	7.2	6.8	6.4	7	7.6
6.2	6.4	5	6.4	7	7.6
5.2	6	5.8	6.8	7.8	7.4
5.4	7	6	6.6	7.8	7.8
5.2	6.2	7.2	7.4	7	6.4
6.8	5.8	5.6	7.4	9.6	6.4
6.4	7	8	7.2	9.6	6.2
6	6.6	5.8	6.4	10	6.2
5.4	8.4	6.8	6.4	6.8	7.6
6	6.4	6.6	6.8	6.8	7.6
5.2	6.4	6.2	8.2	5	7.4
6.2	6.6	5.8	8.2	5	8.4
7.6	6.6	6	6.6	6.4	7.2
7.8	7.6	6.8	9	6.4	6.6
6	7.4	5.8	7.4	5.4	6.6
5.8	6.4	6	7.4	8.4	6.4
6	6.4	5.6	7.4	6.4	6.4
5	6	5.8	7.4	6.4	6.4
5.6	7.4	5.8	6.2	8.2	9.4
5.8	4.8		7.4	7.6	9.4
8.2	4.8		7.8	7.6	6.2
7.8	6.6		7.8	9.6	6.6
6.2	6.6		8	9.6	6.6
5.4	5.4		9.8	9.2	8.2
4.8	7.4		7.4	7	8.2
8.6	5.4		8	7	7.6
6.2	6.8		6.8	8	7.6
5.8	6		6.8	8	7
5.2	7.2		6.8	7	7
7	7.2		8	7	6.6
5.4	6.4		6	7.8	6.6
6	6.4		6.6	6.6	7.2
5.6	6.4		7.6	6.6	7.2
7.8	6.4		7.6	6.8	5.6
5.6	6.8		8.2	6.8	5.6
6.8	6.8		8.2	7	9
5.8	6.8		7.4	7	7.8
7.2	6.6		7	6.4	7.8
5.6	6.4		6.8	6.4	8.6
7.6	6.4		8.6	9.2	8.6
6.2	7		8	9.2	8.6
6.4	7		7	8	8.8
6	6.8		8.4	8	10.2
6.6	6.8		7.2	8	10.2
6.4	6		7	9	7.2
7.2	6.8		8.8	9	7.2
6.2	6.8		9.2	7.4	7.2
8.2	7		9.2	7.4	7.2
7.2	6.8		7.4	6	6.6
6.8	6.8		11.4	9.4	6.6
5.4	7		8	9.4	6.8
8.6	6.6		8	8.8	6.8
6.8	6		8.6	8.8	8.4
6	6.6		8.2	7.8	8.4
4.4	6.6		7.8	6.8	7.8
4.8	6.4		6.8	6.8	7.8
6.2	6.4		6.4	7.6	7.8
5.8	7.8		6.4	7.6	8.4
	7.8		6.4	5.8	8.4
	6.2		6.8	5.8	7.8
	7		6.8	9.8	7.8
	7		7.4	9.8	7.4
	7.2		7.4	9.8	7.4
	7.2		7.6	8.6	7.4
	8.2		7.6	8.6	7.4
	8.2		9.4	7.2	7.4
	8		6.4	7.2	7.4
	7.2		12.2	8	7.8
	5.8		12.2	8.8	7.8
	5.8		8	8.8	7.6
	8.8		8	7.2	8
	8.8		10	5.6	8
	6.2		10	5.6	9.8
	6.2		9	7.8	9.8
	6.2		8.2	7.8	7.8
	5.6		8.2	8	7.8
	5.6		9.4	11	9
	6.6		7.2	7.8	9
	6.6		7.2	7.8	6.6
	6.8		9.8	9	6.6
	6.8		7.4	9	6.4
	6		7.4	7.2	6.4
	6		8.8	7.2	6.4
	6.2		8.8	10	7.4
	7		7	10	7.4
	7		9.2	8	6.4
	6		7.6	7	6.4
	6		7.6	7	6.4
	6.8		11.4	7.6	7.2
	7.8		8	7.6	7.2
	7.8		6.6	6.6	10
	7		6.6	6.6	10
	5.8		6.2	9.2	8.4
	6.8		7.2	9.2	8.4
	6.8		7.2	7.8	6.6
	6.6		6.8	12.4	6.6
	7.6		7.6	8.6	8.4
	7.6		7.6	11.8	7
	5.4		8.8	11.8	7
	6		6.8	10	6.6
	6.6		6.8	6	8.4
	6.8		6.8	6.2	6.8
	6.8		7	5.6	6.8
	7		9.6	5.6	8.8
	7		9.6	9.8	8.8
	7.2		9.6	7	7
	5.6		6.8	10.8	7
	5.6		6.8	7	6.4
	6.2		6.4	7	6.4
	6.2		6.4	7.6	6.8
	7.2		9.4	7.4	8.8
	7.2		9.4	6	8.8
	6.4		7.4	6	6.8
	6.4		7.4	6.6	7.4
	6.2		7.2	7	7.4
	6.2		7.2	6.6	7.4
	6.8		7.4	6.6	7.4
	6.8		8.2	6.8	7.2
	6.4		8.2	6.6	7.2
	6.2		7.4	5.8	7.4
	6		7.4	7.4	7.4
	6.4		7.8	7.2	8.4
	6.4		7.8	6.4	8.4
	5.6		6.2	7	7.8
	5.6		7.2	7.2	7.8
	6		7.2	6.6	7.8
	6		8.4	9	7.8
	7.2		8.4	7	7.4
	7.2		6.2	7	6.4
	7.8		6.2	7	11.2
	7.8		8.4	7	7
	7.6		8	7	7
	7.6		9.2	7.8	7.4
	6.4		9.2	8	7.4
	6.4		8.2	6.6	7.4
	8.2		8.2	8.4	6.4
	8.2		8.2	10.8	7
	6.4		7	7.2	6.8
	7		7	7.2	6.4
	7.2		7.8	6.4	6.4
	6.4		5.8	6.2	7.4
	8.6		8	5	6.8
	6.4		6	6.6	7
	7		8.6	5.4	7
	7		8.6	5.4	6.8
	6.4		8.6	7.6	6.8
	6.4		7.4	6.4	6.6
	6		7.4	9.6	6.6
			10	5.2	7.8
			7	5.4	7.8
			7	5.6	8.2
			6.8	5.8	6.6
			6.8	6	7.4
			7.8	6.8	8
			7.8	8.4	8
			6	7.2	6.6
			6	10.4	6.6
			6	7.2	6.6
			6.8	7.2	8.2
			6.8	7.2	8.2
			6.6	8	7.2
			6.6	8	7.8
			7.4	6.6	6
			7.4	7.2	7.8
			9.4	8.6	7.8
			9.4	8.6	6.8
			7.6	8.2	7.4
			6.2	8.4	7.4
			6.2	8.4	6.8
			6.4	6.8	6.8
			6.4	6.8	6.2
			6.4	7.8	6.2
			6.4	9.2	7.4
			7.8	9.2	9.2
			7.8	7.4	9.2
			7.2	8.2	6.2
			7.2	12	6.2
			7.8	12	11.2
			7.8	7.8	11.2
			8.6	7.8	8
			8.6	7.6	8
			6.6	6.4	9.2
			6.6	7.8	9.2
			5.8	5.8	7.8
			6.2	6	7.8
			6.2	7.8	7.8
			7	7	9.2
			7	7	7.8
			7.6	6.8	7.6
			7.6	6.2	5.6
			6.8	6.8	7.2
			6.8	6.8	8.4
			7	8.2	8.4
			7	8.6	8.6
			5.4	8.6	8.6
			5.4	7.4	8
			7.6	8.8	8
			7.6	9.4	7
			10	9.4	7
			10	5.4	5.8
			6.8	6.4	5.8
			6.8	6.4	8.4
			7.2	6.4	8.4
			7.2	6.8	6.6
			6.8	7.8	6.6
			6.8	6	6.6
			6.4	6	8
			6.4	6	8
			6.2	7.8	8
			6.2	8.2	8
			6.2	6	8.6
			6.6	6	9
			6.6	7.8	9
			6.2	7.4	7.2
			6.2	7.6	7.2
			7	7.4	7.4
			8.6	10.8	7.4
			8.2	10.8	7.4
			8	7.8	7.4
			8	6	8.4
			6.6	8.4	8.4
			6.6	11.4	8.4
			7.2	6.6	8
			7.2	6.8	8
			7.8	6.8	8
			7.8	6.8	7.8
			8.6	6.8	7.8
			8.6	6.8	7.4
			8.6	5.6	7.2
			8.6	7.4	7.2
			7.2	6.2	6.6
			6.4	6.6	6.6
			6.4	5.6	6.4
			7	5.6	6.4
			7.2	6.4	7
			7.2	6.8	7
			9.2	6.8	5.6
			9.2	9.4	5.6
			7.8	6.4	7.4
			6.8	8.2	7.4
			6.8	8.2	8.2
			6.8	7	7.2
			7.4	6.6	7.2
			6.6	6.6	6
			7.8	6.6	8.4
			7.2	8	9.6
			8.6	8	8.6
			9.4	7.2	8.6
			9.2	6.4	8.6
			6.6	6.6	6.6
			6.6	6	8.4
			8.6	7.4	6.4
			8.6	7.4	7.4
			6.8	7.8	8.2
			7.4	7.8	8.2
			7.4	7	8.2
			7.4	7	6
			6.4	9.2	7.4
			6.4	9.2
			7.4	6.8
			7.4	7.2
			6.8	6.8
			6.8	7.2
			6.4	7.2
			6.4	6.2
			7.6	6.2
			7.6	6.2
			7.4	7.2
			7.8	7.2
			7.8	7.8
			6.4	6.6
			7.2	6.8
			6.6	8
			6.2	8
			6.2	7.4
			6.8	5.6
			6.8	5.6
			6.6	6.8
			7.4	7
			7.4	7
			7.8	6.4
			7.8	6.4
			6.4	6.4
			8.8	7.6
			8.8	7.6
			8.8	7
			8.8	7
			7.8	6
			7.8	7
			8.2	7
			8.2	7.2
			8.4	7.2
			8.4	7
			6.4	6
			6.4	7.4
			6.6	7.6
			6.6	6
			6.6	7.4
			7.8	6.4
			7.8	7.2
			8	7.4
			8	7.4
			9	10
			9	10
			9	7.4
			8.8	7.4
			8.8	7.2
			7.8	8.2
			7.8	7.8
			6.8	6
			6.8	8.6
			8	8.6
			8	6.6
			7	6.6
			7	6.4
			10.2	8.4
			6.2	8.4
			6.2	7
			7.6	7
			7.6	9
			7.6	9
			9.2	8
			8	5.2
			6.2	5.2
			6.2	7
			6.6	5.8
			7.8	7.2
			7.8	8.4
			7.8	6.2
			7	7.8
			7	7.2
			7.2	7.2
			7.2	7.2
			6.8	7.2
			6.8	4.8
			8.4	4.8
			8.4	7
			8.4	5.6
			8.4	5.4
			6.8	5.4
			6.8	5
			6.6	5
			7.2	5.4
			7.2	5.4
			6.2	7.2
			6.2	7.2
			6.4	5.6
			6.4	5.6
			7.4	6
			7.4	6
			7.4	6
			8.8	5.8
			8.8	5.8
			6.8	7
			6.8	7
			8.8	7
			8.8	5.6
			7.2	5.6
			8.4	5.8
			8.4	5.8
			6.8	4.6
			6.8	4.6
			7.4	5.2
			7.4	5.2
			7.4	7
			7.6	7
			7.6	4.4
			6.8	4.4
			6.8	7.2
			8.4	7.2
			8.4	6.2
			7.4	6.2
			7.4	6.2
			6.6	6.2
			8.4	5.6
			8.4	5.6
			6.6	7.2
			6.6	7.2
			6.8	7.2
			6.8	6.8
			6.8	6.8
			7	5.6
			7	5.6
			7.2	8.2
			7.2	6.4
			6.8	6.4
			6.8	6.4
			7.2	5.8
			7.2	5.8
			7.4	6.8
			7.4	5.6
			6	5.6
			6.6	6.2
			6.6	6.2
			6.6	7.4
			6.6	7.4
			6.6	6
			5.8	5.6
			8	5.6
			8	5.6
			6.4	5.8
			6.4	5.6
			6.6	5.6
			6.6	6.2
			7	6.2
			7	7
			7	7
			7	6.2
			6.8	6.2
			7.8	6
			7.8	6
			7.4
			7.4
			8
			8
			7
			7.2
			6.6
			11.6
			11.6
			11.6
			8.8
			8.8
			5.8
			5.8
			7.8
			6.6
			6.6
			6
			6
			9.6
			10.8
			10.8
			6.8
			6.8
			8.2
			8.2
			7.8
			7.8
			6.2
			6.2
			8.2
			7
			7.6
			9.6
			7
			7
			6.2
			6.2
			6.8
			6.8
			7.4
			7.4
			8.2
			8.2
			9
			6.2
			6.2
			7.4
			7.4
			6
			6
			7.4
			9.6
			10.6
			10.6
			8.6
			8.6
			8.6
			7.2
			6.6
			5.8
			6
			7.2
			7.6
			7.6
			7.6
			7.6
			7.6
			8.6
			8.6
			7.4
			7.4
			8.2
			8.2
			7
			7.4
			6.8
			6.8
			8.4
			8.4
			6.6
			8.8
			8.8
			8.8
			6.6
			6.6
			6.6
			9
			9
			7
			7
			8.6
			8.6
			8.4
			6.4
			6.4
			7.4
			7.4
			7.6
			7.6
			6.4
			6.4
			8.4
			7.4
			7.4
			6.4
			6.4
			5.8
			5.8
			6.6
			12.4
			12.4
			6.2
			8
			6.4
			5.8
			6.6
			6.8
			6.6
			7.4
			8.6
			8.6
			6.6
			6.6
			7
			7
			5.6
			5.8
			11.4
			11.4
			7
			7
			7.6
			7.6
			7.6
			7.6
			7.6
			7.8
			7.8
			7.8
			6.4
			6.2
			6.2
			6.6
			8
			8
			6.8
			6.8
			6
			6
			7
			6
			7.4
			7.4
			7.4
			5.8
			5.8
			6
			8.2
			8.2
			8.2
			8.2
			8.2
			8.8
			8.8
			6
			7.8
			7.8
			7.8
			7.8
			6
			6
			9.4
			9.4
			7.8
			11
			11
			7.8
			7.8
			8.2
			8.2
			6.2
			6.2
			6.2
			7.2
			7.2
			7.2
			7.2
			7.4
			7.4
			7.4
			7.4
			7.2
			7.2
			8
			7.2
			7.2
			5.6
			5.6
			5.6
			5.6
			7.2
			7.2
			7.2
			11.4
			6.8
			6.8
			5.6
			5.6
			6
			6
			6
			6
			6
			6
			6
			6
			6.4
			6.4
			8.6
			8.6
			7
			6.4
			6.4
			7
			7
			6.2
			6.2
			6.6
			6.6
			6.6
			6.8
			8.6
			8.6
			8.6
			6.2
			6.2
			7.8
			7.8
			6.6
			7
			8.4
			7.4
			6.4
			6.4
			6.6
			6.6
			6.2
			6.2
			8.2
			8.2
			6.2
			8
			6.2
			6.8
			7.2
			5.4
			5.4
			6.4
			6.4
			7.4
			7.4
			7.4
			6.4
			5.4
			8.2
			8.2
			11.2
			6.2

## Sheet: Supplementary Fig. 3d
Wildtype	Emerin KO	Lap2beta KO	Wildtype	LA/C & LBR KO	LA/C, LBR & Emd KO
0.8	1.79245	1.48736	0.489502	2.00283	1.43207
0.8567	0.314181	8.88178e-16	0.314181	0.515439	0.365971
0.459733	1.2	1.19277	0.396761	1.92605	0.925828
0.877826	0.863526	0.314181	0.889652	1.29878	0.609706
0.396761	1.2	0.2	2.56313	0.577535	0.715992
0.97524	0.52425	0	0.577535	0.828835	0.25196
0.306488	0.753913	0.836968	0.227468	1.03088	1.70172
0.890306	0.577535	0.966202	0.477358	1.93587	0.2423
0.365971	1.43922	0.807305	1.95837	1.65817	1.55588
0.2423	0.2	1	0.771006	0.577535	1.13342
0.342664	1.29416	1.17292	2.00081	2.58524	1.35518
0.477358	1.2	0.153244	0.489502	0.25196	1.56432
0.836968	2.22055	0.501352	0.32508	0.5418	0.314181
1.6	1.85462	0.396761	0.849135	1.3724	0.153244
0.454937	0.52425	0.8	0.314181	0.25196	0.294903
1.65022	1	1.61089	1.35618	0.501352	0.781395
0.342664	0.44678	0.21672	0.55253	1.14936	0.477358
0.294903	2.13451	0.365971	2.12597	0.990209	1.10856
1.65767	0.227468	0.294903	1.08092	2.13444	2.61282
0.991121	1.40836	0.890306	0.870298	0.985179	1.89604
0.438913	1.2	0.2423	1.25672	1.32109	0.753913
0.2	0.771006	1.2	1.43316	1.21347	1.11829
0.947184	0.808423	0.599677	2.59987	0.43344	1.30932
0.381677	1.8	0.227468	0.294903	0.50392	1.97294
0.227468	1.23852	0.10836	1.38517	0.915668	1.78108
1.53438	0.857753	0.5418	0.869629	0.4	0.806584
1.88816	0.814545	0.577535	2.26262	0.896227	0.365971
0.342664	1.45783	0.884708	2.01708	0.2423	1.13342
1.43414	1.04591	1.7406	0.715992	0.877826	1.09527
0.32508	0.314181	0.515439	0.294903	1.38186	1.10506
0.644779	0.815653	0.52425	0.153244	0.825245	2.07209
0.52425	1.08092	0.294903	0.915668	0.396761	1.02321
0.52425	2.3427	0.526706	1.61824	1.15507	1.65404
0.390698	0.612977	1.50118	0.835888	0.10836	1.61317
0.294903	1.55302	1.62909	0.459733	0.989622	3.18602
0.75852	1.09527	0.707471	0.791893	1.12301	1.41908
2.04643	2.2	0.559146	2.07985	0.753913	0.314181
0.390698	0.314181	0.673459	1.83893	1.43316	0.396761
0.501352	0	0.609706	0.813831	0.55253	0.857753
0	1.5436	1.2	2.00219	0.969201	1.29416
0.616859	0.381677	0.42835	0.153244	1.01167	1.46556
0.153244	0.6	0.909874	0.583536	1.69138	1.85462
0.577535	0.8	1.43617	0.935328	1.36278	0.32508
0.559146	1.20488	0.784444	1.42693	1.80479	0.936085
1.70475	0.25196	1.40244	1.13734	0.771257	0.153244
0.365971	0.828835	0.873626	0.43344	0.227468	1.2598
0.294903	0.438913	0.985179	1.29863	0.10836	1.34749
0.438913	1.21941	1.02894	1.93284	0.722092	2.58167
1.70785	0.52425	0.153244	1.40299	1.85997	0.647078
0.396761	0.682121	0.960845	0.342664	0.52425	1.31664
1.50509	0.396761	0.489502	1.22432	0.814545	0.763353
1.7199	1.41667	1.2	0.63794	0.771257	1.47849
2	0.484601	1.2	0.995537	0.884708	1.60732
0.438913	0.917077	0.909874	1.2	1.4	0.740183
0.75588	0.559146	0.50392	1.05151	1.11563	0.515439
0.8	0.631842	0.4	0.66274	0.484601	1.28505
1.1019	1.57275	1.21347	0.306488	1.23862	0.680226
1.21941	1.01942	0.63794	1.19769	0.467664	1.11123
1.4	0.381677	1.68193	1.81004	0.682405	0.747813
1.11123	0.314181	1.04591	2.41621	1.81453	0.489502
0.438913	0.454937	0.740183	1.24325	0.791893	0.10836
1.61824	0.25196	0.414418	0.459733	1.36045	1.13989
0.771006	2.74071	0.2	0.609706	0.477358	0.459733
1.0858	0.63794	0.2423	0.8	0.484601	1.46653
1.58379	2	0.4	1.25672	0.484601	0.467664
1.4	1.07613	1.13734	0.599677	0.414418	0.43344
1.61461	0.644779	0	1.1019	1.81623	1.13972
1.35518	2.05787	1.20488	3.2253	1.32007	0.682405
1.01885	1.19277	1.11123	0.599677	0.10836	1.06722
0.2	0.891319	0.42835	1.36424	1.07613	1.00784
0.628361	2.01171	0.32508	1.60367	1.40202	1.8474
0.791893	1.61461	0.153244	1.96229	0.609388	0.515439
0.10836	1.31664	1.55302	1.23549	0.55253	0.577535
0.365971	0.42835	1.17292	1.40419	0.942542	1.32007
1.2	0	1.21941	0.52425	0.577535	0.873626
1.78593	0.2423	1.50509	2.49463	1.04727	1.36911
2.22319	1.65767	0.477358	2.2	1.85145	0.2423
0.690955	0.713916	0.609706	2.16357	0.609706	1.49623
0.50392	0.25196	0.50392	0.25196	1.04165	1.14503
0.990209	1.87066	0.526706	0.990209	1.2279	1.29863
0.44678	0.467664	0.616859	1.57554	1.38517	0.489502
0.365971	0.628361	0.8567	2.31698	0.454937	0.438913
0.2423	1.2	0.726901	0.2423	1.88628	1.68787
0.10836	1.80029	0.489502	0.21672	0.747813	0.52425
0.21672	0.835888	0.365971	1.25158	0.438913	0.766221
0.489502	0.66274	0.44678	0.25196	0.365971	0.836968
0.526706	2.09183	0.807305	1.27583	0.365971	1.27941
0.414418	0.21672	0.306488	0.763353	1.94899	1.0485
1.2	0.32508	0.414418	0.365971	0.916304	0.438913
0.8	0.857527	0.501352	2.78533	1.46437	1.10506
0.589805	0.314181	0.50392	0.227468	0.942542	1.48433
0.2	0.835888	1.03743	0.489502	0.969201	0.753913
1.00784	1.2	1.4	0.6	0.65016	0.896227
1.40419	1.55302	1.82912	1.91297	1.01885	1.14486
0.21672	1.82173	0.966202	0.644779	1.40244	0.99903
1.18458	0.910865	0.577535	2.79644	0.365971	1.83774
1.15507	2	0.6	0.227468	1.20488	0.484601
0.583536	0.731943	0.609706	0.396761	0.396761	0.365971
0.396761	1.13734	1.4	2.2	1.13734	2.16699
0.438913	1.20862	1.00585	0.559146	1.42281	1.34749
0.673459	0.227468	1.42081	2.02038	0.306488	0.713916
0.227468	2.128	0.836968	1.57746	0.454937	0.32508
0.477358	2.2	2.02414	0.454937	1.30483	1.87066
1.00784	1.23852	0.42835	1.32451	1.09774	0.849135
0.381677	2.07209	0.807305	2.11132	1.61513	0.989622
1.60367	0.43344	1.57746	1.5254	0.82969	2.09278
0.916304	1.6	0.381677	1.2123	1.01435	2.07768
0.42835	2.40489	0.32508	0.680226	1.74263	0.857527
0.381677	1.10722	0.748072	0.864346	0.2423	1.17961
0.75852	1.41963	0.381677	1.74263	1.88908	1.31664
1.77636e-15	1.64701	0.916304	1.79828	0.917077	1.87977
0.863526	0.52425	0.489502	0.454937	0.947184	1.01885
1.11563	0.599677	0.2	0.381677	2.00293	0.966202
1.48736	0.396761	1.45638	1.02894	1.08989	2.04062
1.8	0.559146	1.35127	0.857527	0.599677	0.960845
0.294903	1.88505	2.15613	0.947184	0.896227	0.631842
0.960845	1.61824	0.2	1.81004	1.87499	1.08092
0.2423	0.947184	0.489502	1.1019	1.13972	2
0.227468	1.55874	1.4	0.342664	0.21672	0.306488
2.80419	1.0858	1.40419	2.38441	0.50392	0.864346
2.81051	1.27588	1.13342	1.80029	1.98605	0.909874
0.21672	1.46389	1.28956	1.23862	2.14521	1.01167
0.673459	0.454937	1.6	1.28956	0.459733	1.0858
2.36817	0.21672	1.66086	0.515439	0.631842	0.991121
1.25729	0.793521	0.583536	1.8	0.936085	2.26573
1.18458	1.05708	0.577535	2.38679	0.740183	0.781395
0.791893	2.05866	0.6	0.967136	1.19994	0.52425
0.2423	1.66474	1.6	0.616859	0.2423	0.747813
1.8	1	0.526706	0.10836	0.227468	1.9291
1.10062	1.46252	0.153244	0.989622	1.39362	2.00959
0.8	1.73045	0.227468	1.7291	1.4538	0.673747
0.381677	1.32109	1.6	1.05408	1.05982	0.414418
2.00872	2.4	0.935328	1.88628	0.947184	1.10774
0.42835	1.68924	1.34749	0.75852	0.294903	0.52425
1.04591	0.25196	0.616859	2.618	0.66274	0.771257
1.3724	0.82969	1.05341	0.707471	0.628361	0.381677
0.835888	1.41544	1.4	0.32508	1.66609	1.61149
1.21713	2.01171	1.77636e-15	0.438913	0.873626	0.153244
0.647078	0.65016	1.21941	0.66274	1.65759	0.619261
1.12353	1.24325	0.414418	0.753913	0.459733	1.6
0.314181	1.61461		2.42282	0.753913	1.01885
0	0.526706		1.22595	0.438913	1.28399
0.227468	0.915668		1.25513	0.5418	1.7826
1.25158	0.715992		0.10836	0.685329	0.559146
0.501352	2.4		0.682121	0.940965	0.808423
0.8	0.294903		1.23852	0.673459	1.32451
2.35084	0.477358		1.23628	0.688803	0.342664
1	2.2039		0.97226	1.21936	1.719
1.2	0.947184		1	1.0485	2.00872
1.45947	0.707471		2.31698	0.396761	1
2.38801	0.559146		1.04591	0.947184	0.619261
1.83233	0.969201		1.33885	0	1.31006
1.16458	2.4		0.916304	0.342664	1.76452
1.4	1.89222		1.16912	0.922688	0.609388
0.960845	1.24797		0.44678	1.80326	1.09774
0.966202	2.00586		0.515439	1.15507	1.33436
0.6	2.6		0.484601	1.28505	2.22511
0.936085	0.489502		0.438913	0.682121	1.18289
1.17292	1.88597		0.740183	0.849135	1.26139
0.314181	0.501352		0.25196	2.41452	1.83893
1.42081	1.20975		0.52425	0.707471	1.84583
0.294903	1.54632		0.227468	1.62909	0.896227
1.18409	1.64701		0.893559	1.56527	0.438913
0.713916	0.731943		1.85997	0.631842	0.766221
0.294903	2.40891		2.80069	1.52717	1.23852
0.438913	1.20488		0.314181	0.66274	0.673747
0.935328	1.19277		2.4604	0.849135	2.10397
0.4	0.587613		1.24325	2.48738	1.42081
0.715992	0.52425		2.12597	0.438913	0.577535
0.836968	0.966202		0.501352	1.84538	1.16912
0.153244	1.262		1.60732	0.910865	0.673459
1.77368	0.314181		0.306488	1.46956	1.41963
0.63794	1.22837		0.869629	2.90703	1.59596
0	0.685329		2.48651	0.381677	0.673459
1.2279	0.680226		0.583536	1.26674	0.52425
1.02321	1.72705		1.16912	0.55253	1.2279
0.396761	1.77401		1.31006	0.753913	0.864346
0.365971	0.577535		0.693843	0.909874	1.30932
1.29416	1.77036		1.87578	0.99903	1.78845
0.828835	1.2		1.70619	0.396761	0.577535
1.4	0.489502		0.396761	1.89243	0.577535
2.98869	3.01562		1.5436	2.00586	0.577535
0.390698	1.91382		2.17641	0.835888	0.766221
1.16014	1.18289		0.10836	0.631842	0.917077
0.454937	0.715992		0.66274	1.64701	1.14885
0.808423	2.36711		0.599677	1.75866	1.0485
2	1.12301		1.15507	0.2	0.587613
1.6	2.2		0.771257	1.39362	0.52425
0.896227	2.34969		1.28956	1.61824	0.25196
0.813831	0.647078		0.890306	0.849135	2.21708
1.8	1.0836		0.954715	0.227468	1.86409
0.808423	1.00854		1.68924	2.23442	1.7134
0.396761	0.227468		2.69099	1.27941	0.896227
0.10836	0.910865		0.396761	0.484601	0.659128
1.0858	1.09119		0.559146	2.36398	0.484601
1.87977	1.16912		0.682405	0.935328	1.27583
1.07361	0.587613		0.484601	1.75866	1.14936
1.77636e-15	1.43207		2.09743	0.807305	0.6
1.6961	1.53244		0.628361	1.64572	1.089
0.25196	0.979004		0.365971	0.763353	1.25729
1.2	0.680226		0.583536	0.791893	0.609388
0.306488	0.365971		1.90297	0.577535	0.97524
0.922688	1.41667		0.8	0.644779	1.10243
1.2	1.55874		2.81319	0.947184	1.63498
1.88628	1.2		0.50392	0.989622	1.40419
1.29416	2.11694		1.84856	0.644779	0.647078
0.919465	1.80651		0.857527	0.153244	0.294903
1.86409	1.20862		0.365971	2.42694	0.808423
	1.0858		1.80651	2.05866	0.846319
	0.477358		1.28047	1.13342	1.65759
	0.477358		0.825245	0.153244	0.294903
	1.82912		1.72496	0.153244	0.43344
	0.52425		2.36463	0.942542	2.07209
	2.03771		1.94123	1.40419	0.781395
	0.981242		1.11123	0.484601	0.294903
	0.294903		0.484601	2.43872	0.66274
	1.43316		0.680226	0.21672	0.306488
	0.381677		1.90066	1.17209	0.477358
	1.17961		0.396761	1.46749	1.15188
	0.227468		1.26603	0.484601	0.294903
	0.612977		0.65016	0.8	1.45783
	1.01167		1.03743	0.467664	1.18289
	1.7335		1.6	1.54544	0.836968
	0.715992		0.5418	1.29863	0.381677
	0.381677		1.73045	0.673459	0.82969
	1.8		1.17292	1.29416	1.23862
	1.26674		1.36911	1.98903	0.989622
	2.38687		0.52425	2.35583	1.51704
	1.79245		1.02031	1.85462	1.32786
	0.306488		1.80326	0.766221	0.577535
	1.91382		0.477358	0.44678	0.722092
	0.990209		2.03885	1.83233	1.14885
	0.227468		0.793521	0.396761	0.916304
	1.04165		0.873626	1.97924	0.849135
	1.57648		1.13989	0.873626	2.28499
	1.2123		1.50118	1.65194	1.7199
	1.62512		1.41667	0.589805	1.4
	1.74397		1.43725	2.6	0.21672
	1.08092		0.849135	0.673459	0.2423
	1.5625		2.2326	0.619261	1.24335
	2		0.52425	0.849135	0.21672
	2.18856		0	0.489502	1.09527
	1.00585		0.849135	0.953362	0.577535
	0.631842		1.56432	0.910865	0.973188
	0.673459		1.14936	0.857753	2.96939
			0.849135	0.21672	1.25158
			1.87977	1.74263	1.31674
			0.722092	0.869629	2.00586
			1.91685	1.00585	1.23852
			0.25196	1.534	0.916304
			2.31243	1.72754	1.25513
			0.10836	0.342664	0.438913
			1.77527	0.414418	1.46556
			0.5418	0.306488	0.722092
			0.342664	1.60367	0.673459
			1.36906	0.365971	0.438913
			0.644779	0.890306	0.966202
			0.966202	0.889652	1.68924
			0.915668	1.24216	0.52425
			0.673459	2.27145	2.0646
			0.365971	1.89243	0.438913
			0.726901	1.85051	2.59617
			0.2423	0.365971	0.673459
			0.2423	0.477358	2.45827
			1.18518	1.91689	0.583536
			0.227468	1.46842	1.88816
			0.314181	1.9563	1.6
			1.23862	2.05599	0.836968
			3.37774	0.884708	0.715992
			1.61824	0.381677	2.1672
			1.83893	0.454937	0.873626
			2.42434	1.02894	0.871335
			0.722092	1.4	0.381677
			1.31664	0.909874	1.02894
			1.22422	0.484601	0.707471
			0.32508	0.916304	1.83261
			0.673459	1.9324	0.227468
			1.52247	1.46556	0.10836
			0.342664	0.985179	1.43004
			2.29908	0.55253	1.4
			1.04727	1.49623	0.227468
			1	0.2423	0.467664
			1.14885	1.00585	0.396761
			1.33774	0.673459	0.314181
			0.609706	2.27607	0.365971
			2.0646	1	2.04435
			0.227468	1.27588	2.1616
			0.960845	1.09119	0.396761
			0.910865	0.644779	1.4815
			1.3299	2.26573	0.680226
			0.484601	0.910865	1.98923
			1.2	0.489502	0.808423
			0.477358	0.381677	0.628361
			1.19769	1.46837	1.02321
			0.314181	1.95055	1.5254
			0.396761	2.1743	0.477358
			0.966202	0.66274	1.75061
			1.55148	1.51674	0.365971
			0.10836	2.40977	1.26832
			0.673459	1.32786	0.990209
			1.18409	0.960845
			0.673459	1.45349
			1.51861	2.21257
			0.52425	0.294903
			1.13734	1.84191
			0.342664	0.306488
			2.14313	1.96528
			1.38186	1.8
			0.2423	1.38191
			1.42281	1.17961
			0.935328	1.60221
			0.294903	0.990209
			1.23628	1.45349
			1.93053	2
			0.673459	2.17169
			0.925828	1.44838
			1.18289	1.80029
			1.46749	0.414418
			1.03088	1.61317
			2.6797	1.05897
			0.21672	0.467664
			0.935328	0.99903
			2.44471	2.0378
			0.628361	1.46437
			1.32786	1.10856
			1.99402	1.31561
			0.559146	0.673459
			0.644779	2.00081
			3	1.17523
			0.365971	0.414418
			1.8643	1.07361
			0.484601	2.62659
			0.966202	0.763353
			3.40618	0.791893
			0.577535	1.26368
			1.6	0.306488
			1.813	0.8
			0.577535	1.30483
			1.40299	2
			0.766221	2.00959
			1.2	1.8
			1.23852	3.07919
			0.438913	0.489502
			0.688803	1.12301
			1.2	0.616859
			1.4	1.13989
			0.21672	1.41353
			0.766221	1.47355
			0.960845	0.791893
			0.454937	0.314181
			0.306488	0.75852
			0.55253	1.8
			0.50392	0.793521
			1.13972	1.40299
			1.56432	1.36476
			0.97226	0.673459
			0.940965	0.365971
			0.791893	0.381677
			0.673459	0.365971
			0.294903	1.89604
			0.2423	2.1985
			0.25196	1.90059
			0.21672	0.2423
			1.48736	2.22336
			0.314181	1.6
			2	1.8
			0.5418	1.55302
			1.82591	1.67494
			1.36906	2.46671
			2.52737	1.95329
			1.63766	1.4
			0.438913	2.2
			1.27588	1.23852
			0.2423	2.04643
			0.707471	1.82591
			1.03656	1.08989
			2.2038	0
			0.438913	1.46556
			0.869629	2.4678
			0.599677	1.73376
			0.414418	1.47149
			1.13342	0.682405
			1.9563	1.4
			1.58704	0.2423
			0.5418	0.515439
			0.10836	1.65759
			1.81975	1.46749
			1.59992	0.740183
			0.467664	1.5709
			1.65404	1.67178
			2.24491	2.14996
			1.04727	1.90768
			1.6	0.583536
			1.13342	0.869629
			0.42835	1.5474
			0.515439	1.4
			0.42835	0.910865
			0.747813	2.39046
			0.66274	1.4
			1.55874	0.438913
			0.909874	0.807305
			1.36045	0.5418
			1.71551	0.489502
			0.2423	0.515439
			1.92297	1.28399
			0.771257	1.42376
			0.673459	0.935328
			2.36711	0.396761
			0.870298	0.722092
			1.3792	1.60732
			0.396761	0.609388
			0.806584	0.467664
			1.35518	1.33334
			1.70785	1.68924
			0.766221	0.2423
			1.11829	0.889652
			0.577535	1.01942
			0.294903	0.227468
			1.68924	1.8
			0.8567	0.917288
			1.90151	1.16707
			2.40489	1.09527
			1.9291	0.227468
			2.06635	0.688803
			2.0862	0.682405
			2.37636	0.65016
			0.953362	0.365971
			0.477358	1.05708
			0.10836	1.59037
			2.8005	1.25513
			0.21672	0.889652
			0.747813	1
			1.22595	0.966202
			1.4	1.2737
			1.36481	1.94123
			0.459733	0.294903
			0.991121	2.04722
			0.909874	0.890306
			0.52425	0.381677
			1.31006	0.44678
			0.5418	2.1616
			1.31664	1.13734
			1.46556	1.8
			1.13734	1.4
			0.673459	1.13734
			0.846319	1.18409
			0.966202	0.342664
			0.587613	1.35518
			1.72754	0.966202
			0.8567	1.88505
			0.43344	1.4
			1.93737	2.0378
			3.21366	1.81296
			1.15507
			0.925828
			0.365971
			0.314181
			0.438913
			0.477358
			2.41621
			0.583536
			0.52425
			0.713916
			0.477358
			0.910865
			1.4
			1.18289
			0.314181
			0.644779
			1.98903
			1.25744
			1.67744
			0.52425
			1.94869
			0.8
			1.0027
			0.953362
			0.484601
			1.81644
			1.2279
			0.713916
			1.04591
			0.489502
			1.89222
			0.52425
			0.342664
			0.381677
			1.55302
			0.763353
			0.935328
			0.294903
			1.53055
			1.61824
			2.2039
			0.5418
			0.917077
			1.7291
			0.52425
			1.55874
			1.97924
			0.954715
			0.771006
			0.722092
			1.80326
			2.91275
			2.23234
			1.61999
			0.644779
			1.07271
			0.673459
			1.74604
			0.438913
			0.2423
			0.616859
			1.70619
			1.74604
			0.365971
			0.2
			1.18903
			0.713916
			0.8
			0.753913
			0.828835
			0.484601
			2.45104
			1.81485
			0.707471
			1.22837
			0.707471
			1.36278
			1.40299
			1.73261
			0.960845
			1.14936
			1.88628
			0.477358
			1.3724
			1.72024
			2.8
			2.29406
			2.17641
			0.314181
			2.24229
			0.781395
			1.74397
			0.808423
			0.314181
			0.577535
			0.693843
			1.61461
			2.13702
			2.20647
			0.953362
			0.501352
			1.40419
			1.05964
			1.4
			1.32007
			0.813831
			1.27987
			1.07613
			1.5474
			1.42081
			0.960845
			2.61282
			0.713916
			0.477358
			2.38441
			0.97226
			0.800885
			1.47149
			1.55148
			2.44519
			2.31698
			8.88178e-16
			1.97151
			0.808423
			0.682405
			1.37066
			1.74862
			0
			1.63269
			1.18289
			2.30869
			0.748072
			0.43344
			0.294903
			0.10836
			0.99903
			1.77636e-15
			0.294903
			1.52091
			2.07985
			1.10774
			1.17209
			1.63269
			1.0858
			2.11694
			1.52717
			1.54544
			2.41428
			1.51704
			0.227468
			1.83261
			1.262
			0.763353
			0.884489
			1.42376
			0.808423
			1.65767
			1.63766
			1.2
			1.41353
			1.3724
			1.38615
			0.647078
			1.41284
			0.227468
			0.985179
			0.682405
			0.526706
			2.06919
			1.55874
			1.01942
			0.869629
			0.616859
			0.673459
			0.722092
			1.3026
			1.50539
			0.52425
			1.55874
			1.13131
			1.23847
			1.22358
			0.515439
			1.59442
			0.342664
			0.707471
			1.20862
			1.70785
			0.526706
			0.559146
			1.6822
			1.65049
			2.51701
			0.526706
			0.747813
			1.01885
			0.915668
			1.13734
			1.43725
			0.577535
			0.863526
			1.63628
			1.62326
			0.365971
			0.781395
			1.32451
			0.5418
			1.25744
			2.10379
			1.17209
			0.227468
			2
			1.8
			1.46252
			1.08989
			0.791893
			0.153244
			0.836968
			0.857753
			2.77689
			0.935328
			1.17292
			1.43554
			1.47355
			2.33329
			0.314181
			1.87977
			0.748072
			1.13989
			2.55406
			2.62882
			0.815653
			0.306488
			1.8
			0.381677
			1.64666
			0.438913
			1.50539
			0.849135
			0.294903
			2.40271
			2.26943
			0.896227
			1.01885
			0.294903
			0.577535
			0.940965
			0.896227
			0.673459
			1.18409
			0.501352
			0.306488
			1.36424
			2.38687
			0.342664
			1.25513
			1.36906
			2.02625
			0.414418
			0.52425
			0.489502
			0.981242
			0.808423
			1.4
			1.59596
			0.438913
			0.849135
			0.981242
			1.13734

## Sheet: Supplementary Fig. 3g
				Ct Values
Wildtype	LA/C&LBR KO		replicate 1	Wildtype	LA/C&LBR KO
0.99457	0.703014		MyoD1	23.1893	24.2398
1.41153	0.495346		MyoD1	23.1093	24.3402
0.837643	0.834718		MyoD1	23.0802	24.4051
0.939068	0.744564		GAPDH	17.7333	18.2841
0.905561	0.772113		GAPDH	17.5792	18.4126
			GAPDH	17.6279	18.35
			replicate 2	Wildtype	LA/C&LBR KO
			MyoD1	19.4135	20.9453
			MyoD1	19.4028	20.6486
			MyoD1	19.4196	20.4341
			GAPDH	16.1549	15.977
			GAPDH	16.0554	16.0273
			GAPDH	16.1659	15.6318
			replicate 3	Wildtype	LA/C&LBR KO
			MyoD1	20.9224	21.7649
			MyoD1	20.9474	21.8203
			MyoD1	20.7838	21.8285
			GAPDH	16.2926	17.1753
			GAPDH	16.2645	17.2089
			GAPDH	16.242	17.1597
			replicate 4	Wildtype	LA/C&LBR KO
			MyoD1	22.1432	23.2671
			MyoD1	22.188	23.3694
			MyoD1	22.1389	23.3404
			GAPDH	18.766	19.6174
			GAPDH	18.6912	19.4956
			GAPDH	18.7462	19.5926
			replicate 5	Wildtype	LA/C&LBR KO
			MyoD1	23.19	24.24
			MyoD1	23.11	24.34
			MyoD1	23.08	24.41
			GAPDH	17.73	18.28
			GAPDH	17.58	18.41
			GAPDH	17.63	19.16

## Sheet: Supplementary Fig. 4f
fold difference	LEM2 KO	LAP1 KO	SUN1 KO	Wildtype
LEM2	0.193966			0.967849
	0.178793			0.97162
	0.175177			1.0634
SUN1			0.0224043	0.969797
			0.0235479	0.943355
			0.0181054	1.09306
LAP1		0.248137		1.02555
		0.286918		0.976268
		0.248948		0.998788
Ct Values	LEM2 KO	LAP1 KO	SUN1 KO	Wildtype
LEM2	25.5468			23.7807
LEM2	25.6587			23.7751
LEM2	25.5579			23.6449
SUN1			29.1842	24.4506
SUN1			29.1523	24.4905
SUN1			29.319	24.278
LAP1		25.5922		24.425
LAP1		25.4537		24.4961
LAP1		25.6256		24.4632
GAPDH	16.0208	16.0105	16.0437	16.74
GAPDH	16.2219	15.7822	16.013	16.9
GAPDH	16.1771	15.88	15.9239	16.6

## Sheet: Supplementary Fig. 4h
Wildtype	NET39 KO	Lem2 KO	SUN1 KO	LAP1 KO
23.8581	31.5651	11.1138	41.2313	32.4324
16.856	13.3004	47.1647	64.9413	10.1587
42.2017	0	16.475	19.4785	24.4426
16.5358	42.835	43.344	19.2482	9.51846
34.8811	12.8552	15.8379	30.8132	53.3333
45.9366	55.2028	33.0298	2.58	7.7606
69.8293	37.7021	16.9363	12.589	16.7973
79.4607	28.6569	21.0546	20.7929	23.0232
38.6183	15.9032	75.5067	64.1496	14.7451
42.2609	8.12387	37.5	22.9855	14.0304
63.3414	8.12387	11.1695	26.1391	59.7074
20.563	4.78888	6.99097	6.21283	9.288
23.5849	21.4286	32.2581	8.26791	31.7607
57.0786	17.5286	65.3628	16.254	18.5005
52.8137	4.92545	41.1557	23.2727	10.1349
32.3449	23.429	13.2254	58.4034	28.4452
20.8821	8.42579	35.3274	13.716	59.0904
37.3898	4.21238	52.538	5.16974	5.72636
12.6396	58.24	32.0898	42.8443	36.3636
37.8378	41.2962	30.4235	12.2093
32.7649	66.6667	31.25	12.3988
17.4774	13.9535	20.8728	39.6266
38.7097	58.8252	16.9438	9.63083
11.2542	3.28364	33.3333	27.1362
41.4003	26.087	27.9955	7.48049
13.9313	39.1304	8.1327	23.716
20.6789	13.41	31.7788	12.192
68.6664	16.9438	5.68671	20.4079
12.2907	22.8459	15.4215	47.1698
68.3438	11.9148	9.14929	24.261
17.4632	9.6627	43.4676	9.85091
5.54801	8.34339	71.3112	35.5849
18.8372	25.422	10.4865	10.7689
57.3262	24.2424	18.6302	20.562
36.6831	6.04193	43.7504	20.3222
6.8582	37.2571	12.9505	14.4654
47.5473	17.9325	20.3175	8.78627
25.4744	32.8412	10.5322	44.3188
19.8031	20.2962	8.68827	20.4138
15.6546	13.6313	26.1675	33.3333
13.1613	22.8531	60.6061	18.7873
40.3535	26.2026	30.303	26.8119
6.37412	7.74	15.1121	17.6868
0	16.501	10.7233	5.418
22.3419	42.1015	28.4192	36.8421
51.8924	8.84571	18.5224
10.905	28.253	30.739
12.7866	32.2581	6.80973
28.8509	7.33769	35.9269
19.3403	44.0407	18.4223
22.1614	29.5	0
15.9756	5.28996	30.2023
58.3976	61.1111	8.42579
20.6312	30.6084	32.5698
11.336		38.9745
53.3333		37.5
16.7117		69.4965
17.1429		37.5
51.2884		29.0375
31.375		33.7669
30.1565		51.8519
4.54937		29.6296
6.21283		0
38.9617		38.6209
8.72724		3.62522e-14
68.9945		29.1626
23.0453		8.42579
83.3586		3.096
41.3058		19.0291
18.2094		7.20144
3.28364		14.1097
27.7668		3.77358
42.2017		3.73766
37.5295		5.90976
38.8542		51.5146
21.7054		4.94336
16.8516		18.6302
19.8076		0
27.09		7.58228
6.21283		35.0504
44.0613		40
15.9756		27.1515
10.7083		28.7842
10.2163		34.5809
17.6338		7.58228
12.9949		9.83009
21.1006		17.5569
18.75		0
8.71361		0
29.7464		17.1813
4.7113		21.2647
34.9112		33.7225
39.7887		26.1481
55.9139		0
45.9126		20.5787
31.2904		11.0211
39.5764		51.458
3.096		22.672
23.8095
26.6962
7.58228
15.4126
18.6047
25.6949
68.518
28.2106
20.3235
31.5728
13.7075
66.6667
15.8864
21.2043
10.6021
21.2647
28.5158
17.4545
21.4104
54.7634
38.2885
1.93082e-14
26.3038
11.5507
45.0049
4.50718
50.863
26.0144
49.5594
14.0862
56.0763

## Sheet: Supplementary Fig. 5a
fold difference	4KO	Wildtype
NET39	0.0956419	1.11344
	0.103437	0.954021
	0.107149	0.941399
Tmem38a	0.191824	1.01947
	0.194331	1.00312
	0.218697	0.977848
WFS1	0.511922	0.936031
	0.470164	1.02195
	0.430891	1.04539
Tmem214	0.147608	0.929585
	0.120638	0.988642
	0.113569	1.08811
Ct Values	4KO	Wildtype
WFS1	24.2013	23.8326
WFS1	24.1974	23.7059
WFS1	24.2905	23.6731
Tmem214	26.5716	24.4087
Tmem214	26.7738	24.3198
Tmem214	26.7226	24.1815
GAPDH	16.0785	16.7385
GAPDH	16.1861	16.9
GAPDH	16.1591	16.6
NET39	31.1385	28.0785
NET39	31.2484	28.3015
NET39	31.2167	28.3207
GAPDH	16.5789	16.7541
GAPDH	16.2597	16.7371
GAPDH	16.4	16.8
Tmem38a	26.9852	25.1132
Tmem38a	26.9898	25.1365
Tmem38a	26.8562	25.1733
GAPDH	15.7898	16.24
GAPDH	15.7684	16.0937
GAPDH	15.6665	16.4097

[truncated: 7 more sheets: Supplementary Fig. 5b, Supplementary Fig. 5c, Supplementary Fig. 5d, Supplementary Fig. 5f, Supplementary Fig. 8a, Supplementary Fig. 8d, Supplementary Fig. 8e]
