# Supplementary material for: MyoD1 localization at the nuclear periphery is mediated by association of WFS1 with active enhancers
Source: Nat Commun. 2025 Mar 17;16:2614. doi: 10.1038/s41467-025-57758-x (PMC11914251; doi:10.1038/s41467-025-57758-x)
Supplement: Supplementary file 7 — Source Data [file 41467_2025_57758_MOESM7_ESM.zip › Source Data_Georgiou et al/Source data_Revision 1.xlsx]

## Sheet: Figure R2b
Wildtype A	LA/C&LBR KO A		Wildtype B	LA/C&LBR KO B
43.2	21.6		11.3	38.3
24	10.7		25.2	38.3
15.9	45.6		26	37.7
16.2	35.9		39.2	22.7
20	38.8		4.4	31.2
39.2	29.6		13.2	28
30.4	40		35.6	40.9
6	18		12.2	31.6
14.7	12.2		22	10.8
30	22.7		29.3	44.8
11.7	22.1		14.7	56.1
22	34.5		14.9	45.2
6.7	5		30.4	24.7
26.8	44.8		25	30
6.7	22.2		14.5	53.1
13.8	39.6		28	41.3
9.3	31.2		17	33.3
12.8	35.1		30	7
18.4	33.3		23.6	8.2
55.9	26.3		30	19.6

## Sheet: Figure R2d
Wildtype A	NET39/Tmem38a/WFS1/Tmem214 A		Wildtype B	NET39/Tmem38a/WFS1/Tmem214 B
75.1	37.1		28.6	27.8
52.5	13.1		7.6	37.3
25.2	6.9		33.1	41.4
16.7	42.9		52.2	35
11	55.3		42.1	12.6
11.6	60.2		11.7	15.6
11.7	20.8		50.6	22.3
57.5	42.2		84.5	67.3
9.1	85.1		41.5	38.8
70	35.3		35.1	36.2
16.4	23.5		13.4	51.1
41.8	85		35.7	80.7
39.2	17		68.2	57.1
10.5	35		13.2	15.3
35.7	34.3		16.5	23.6
23	41.2		7.8	39
11.4	78.6		7.6	86
52.4	76.6		23	39
12.4	52		9.6	62.5
12.7	54.5		9.4	54.6

## Sheet: Figure R4c
	Fold difference
	Wildtype			WFS1 KO			WFS1 KO sgRNA2
exon 2/3	1.009	0.972	1.019	0.4585	0.384	0.355	0.33	0.357	0.297
exon 4/5	1.082	0.937	0.9855	0.359	0.361	0.307	0.327	0.317	0.311
exon 7/8	1.003	0.993	1.004	0.12	0.127	0.139	0.196	0.187	0.181
	Ct Values
	Wildtype	WFS1 KO	WFS1 KO sgRNA2
exon 2/3	24.62	25.1309	25.9944
exon 2/3	24.53	25.1305	25.7737
exon 2/3	24.57	25.2134	26.0502
exon 4/5	24.672	25.6366	26.1623
exon 4/5	24.7367	25.3744	26.0988
exon 4/5	24.7721	25.5757	26.139
exon 7/8	24.2858	26.174	26.9185
exon 7/8	24.2356	26.1223	27.0167
exon 7/8	24.2086	25.9125	27.0071
GAPDH	15.8515	14.6785	16.13
GAPDH	15.7869	14.7154	16.1622
GAPDH	15.7767	14.6347	16.1035

## Sheet: Figure R4e
		% Input
		WFS1 KO		IgG
	MyoD1 CE	0.325	0.316	0.014	0.01
	MyoD1 DRR	0.322	0.1924	0.007	0.005
	Plxna2 enhancer	0.341	0.47	0.01	0.01
	Plxna2 downstream	0.489	0.445	0.01	0.01
	positive enhancer	0.313	0.316	0.014	0.01
	negative nehancer	0.373	0.368	0.007	0.007
		Ct Values						Ct Values
	Replicate 1	INPUT WFS1 KO	INPUT IgG	WFS1 KO	IgG		Replicate 2	INPUT WFS1 KO	INPUT IgG	WFS1 KO	IgG
	MyoD1 CE	20.6599	27.4769	28.95	33.543		MyoD1 CE	20.6599	27.4769	29.0276	34.1861
	MyoD1 CE	20.8045	27.215	29.075	33.6058		MyoD1 CE	20.8045	27.215	29.025	34.175
	MyoD1 CE	20.8481	27.4381	29.0687	33.2439		MyoD1 CE	20.8481	27.4381	29.1652	33.496
	MyoD1 DRR	22.1662	29.0013	30.4533	35.8276		MyoD1 DRR	22.1662	29.0013	31.279	36.5526
	MyoD1 DRR	22.3081	28.9576	30.6276	35.5158		MyoD1 DRR	22.3081	28.9576	31.3649	36.2333
	MyoD1 DRR	22.3724	28.8104	30.5919	36.4769		MyoD1 DRR	22.3724	28.8104	31.2558	36.4075
	Plxna2 enhancer	21.3221	27.8277	29.4573	34.7819		Plxna2 enhancer	21.3221	27.8277	31.5998	29.8968
	Plxna2 enhancer	21.3786	27.6636	29.4527	33.9874		Plxna2 enhancer	21.3786	27.6636	30.0511	29.937
	Plxna2 enhancer	21.053	27.8979	29.4168	33.9449		Plxna2 enhancer	21.053	27.8979	30.0414	29.84
	Plxna2 downstream	20.3827	26.8993	28.2334	33.3415		Plxna2 downstream	20.3827	26.8993	31.3445	28.461
	Plxna2 downstream	20.4887	26.9429	28.1218	33.333		Plxna2 downstream	20.4887	26.9429	31.4396	28.4983
	Plxna2 downstream	20.366	26.8852	27.8965	33.4289		Plxna2 downstream	20.366	26.8852	31.4191	28.4406
	positive enhancer	19.8132	26.3329	28.0619	32.2964		positive enhancer	19.8132	26.3329	28.1438	32.5005
	positive enhancer	19.8016	26.2233	28.1431	32.7135		positive enhancer	19.8016	26.2233	28.1144	32.3981
	positive enhancer	19.8795	26.3421	28.2267	32.355		positive enhancer	19.8795	26.3421	28.1381	32.4288
	negative nehancer	21.9465	28.6882	30.0999	35.2626		negative nehancer	21.9465	28.6882	30.1769	35.7573
	negative nehancer	22.0892	28.317	30.1156	35.9533		negative nehancer	22.0892	28.317	30.1568	35.4717
	negative nehancer	22.0895	28.3361	30.0981	35.1104		negative nehancer	22.0895	28.3361	30.0277	35.4221

## Sheet: Figure R6
		% Input
		MyoD1 downstream	LAD region
	H3K27ac	1.6	0.033
	H3K4me3	8.66	0.047
	H3K27me3	0.73	3.78
	H3K9me3	1.6	4.33
		Ct Values
	Replicate 1	INPUT	IP H3K27ac	IP H3K4me3	IP H3K27me3	IP H3K9me3	IgG
	MyoD1 downstream	24.288	30.8712	27.7189	31.4989	30.2252	37.6027
	MyoD1 downstream	24.365	30.8165	27.9467	31.262	30.3776	37.3751
	MyoD1 downstream	24.4745	31.313	28.0388	31.6732	30.4124	37.3043
	LAD region	23.6421	34.7265	34.2808	28.1901	28.022	35.7911
	LAD region	23.3996	35.5122	34.673	28.3097	28.1267	36.3378
	LAD region	23.6366	35.1657	34.8549	28.3428	28.1051	35.2558
